# Supplementary material for: Antigen-specific Fab profiling achieves molecular-resolution analysis of human autoantibody repertoires in rheumatoid arthritis
Source: Nat Commun. 2024 Apr 10;15:3114. doi: 10.1038/s41467-024-47337-x (PMC11006680; doi:10.1038/s41467-024-47337-x)
Supplement: Supplementary file 4 — Source Data [file 41467_2024_47337_MOESM4_ESM.xlsx]

## Sheet: Figure 1b
Figure 1b
		RA plasma			HD plasma
		Elution volume (mL)	UV absorption 280 nm (mAU)		Elution volume (mL)	UV absorption 280 nm (mAU)			Note: Values between an elution volume of 1 and 3.5 mL are shown in the Figure
		0.002069	-0.278838		0.00104	-0.186998
		0.004785	-0.279338		0.003759	-0.187199
		0.007501	-0.278743		0.006475	-0.186098
		0.010221	-0.277181		0.009195	-0.186806
		0.012937	-0.279278		0.011911	-0.187481
		0.015653	-0.280889		0.014627	-0.187877
		0.018373	-0.282019		0.017347	-0.189382
		0.021089	-0.28193		0.020063	-0.190023
		0.023805	-0.281832		0.022779	-0.192107
		0.026525	-0.281922		0.025499	-0.192493
		0.029241	-0.275694		0.028215	-0.191998
		0.031957	-0.254275		0.030931	-0.191095
		0.034677	-0.219664		0.033651	-0.187255
		0.037393	-0.175253		0.036367	-0.173781
		0.040109	-0.118493		0.039083	-0.153239
		0.042829	-0.043176		0.041803	-0.126723
		0.045545	0.050825		0.044519	-0.097768
		0.048261	0.155786		0.047235	-0.063132
		0.050981	0.276515		0.049955	-0.019287
		0.053697	0.401029		0.052671	0.032346
		0.056413	0.52598		0.055387	0.087772
		0.059133	0.648778		0.058107	0.146841
		0.061849	0.770424		0.060823	0.208276
		0.064565	0.894571		0.063543	0.271687
		0.067285	1.01883		0.066259	0.337982
		0.070001	1.14136		0.068975	0.403146
		0.072717	1.25085		0.071695	0.4689
		0.075437	1.34952		0.074411	0.536557
		0.078153	1.44243		0.077127	0.596109
		0.080869	1.52256		0.079847	0.649881
		0.083589	1.58895		0.082563	0.69981
		0.086305	1.63683		0.085279	0.744362
		0.089021	1.67178		0.087999	0.786441
		0.091741	1.69271		0.090715	0.821754
		0.094457	1.70774		0.093431	0.848561
		0.097173	1.72409		0.096151	0.873626
		0.099893	1.74393		0.098867	0.896954
		0.102609	1.76752		0.101583	0.917341
		0.105325	1.78933		0.104303	0.93727
		0.108045	1.81056		0.107019	0.956102
		0.110761	1.8328		0.109735	0.974995
		0.113477	1.85269		0.112455	0.996014
		0.116197	1.87152		0.115171	1.01713
		0.118913	1.89228		0.117891	1.0357
		0.121629	1.91199		0.120607	1.05486
		0.124349	1.92857		0.123323	1.07175
		0.127065	1.94681		0.126043	1.0918
		0.129781	1.96277		0.128759	1.1106
		0.132501	1.97981		0.131475	1.12917
		0.135217	1.99712		0.134195	1.14694
		0.137933	2.01365		0.136911	1.16352
		0.140653	2.02693		0.139627	1.18157
		0.143369	2.03703		0.142347	1.201
		0.146085	2.04966		0.145063	1.21803
		0.148805	2.06167		0.147779	1.23398
		0.151521	2.07326		0.150499	1.25071
		0.154237	2.08262		0.153215	1.26529
		0.156957	2.09188		0.155931	1.27815
		0.159673	2.09857		0.158651	1.29164
		0.162389	2.10407		0.161367	1.30395
		0.165109	2.1116		0.164083	1.31631
		0.167825	2.11591		0.166803	1.3294
		0.170541	2.12104		0.169519	1.34012
		0.173261	2.1251		0.172239	1.35201
		0.175977	2.12865		0.174955	1.36344
		0.178693	2.12934		0.177671	1.37506
		0.181413	2.13296		0.180391	1.38472
		0.184129	2.14107		0.183107	1.39469
		0.186845	2.14649		0.185823	1.4064
		0.189565	2.15044		0.188543	1.41856
		0.192281	2.15647		0.191259	1.43005
		0.194997	2.16308		0.193975	1.44222
		0.197717	2.17147		0.196695	1.45525
		0.200433	2.18003		0.199411	1.46745
		0.203149	2.19068		0.202127	1.48233
		0.205869	2.20076		0.204847	1.49834
		0.208585	2.2134		0.207563	1.51329
		0.211305	2.22724		0.210279	1.52923
		0.214021	2.2431		0.212999	1.54426
		0.216737	2.25749		0.215715	1.55915
		0.219457	2.27274		0.218431	1.57506
		0.222173	2.28453		0.221151	1.59021
		0.224889	2.29397		0.223867	1.60299
		0.227609	2.30067		0.226587	1.61446
		0.230325	2.30648		0.229303	1.62235
		0.233041	2.31017		0.232019	1.62771
		0.235761	2.31174		0.234739	1.63104
		0.238477	2.31144		0.237455	1.63038
		0.241193	2.31284		0.240171	1.62946
		0.243913	2.31073		0.242891	1.62776
		0.246629	2.30892		0.245607	1.6249
		0.249345	2.30801		0.248323	1.61992
		0.252065	2.30648		0.251043	1.61405
		0.254781	2.304		0.253759	1.60687
		0.257497	2.29975		0.256475	1.60132
		0.260217	2.29619		0.259195	1.59568
		0.262933	2.29565		0.261911	1.58843
		0.265649	2.29753		0.264627	1.5834
		0.268369	2.29966		0.267347	1.57492
		0.271085	2.30564		0.270063	1.57151
		0.273801	2.31399		0.272779	1.57093
		0.276521	2.32428		0.275499	1.5716
		0.279237	2.33393		0.278215	1.57502
		0.281953	2.34378		0.280935	1.57714
		0.284673	2.35484		0.283651	1.58083
		0.287389	2.36408		0.286367	1.58403
		0.290105	2.37367		0.289087	1.58695
		0.292825	2.3827		0.291803	1.59329
		0.295541	2.38846		0.294519	1.59962
		0.298257	2.39759		0.297239	1.60438
		0.300977	2.40706		0.299955	1.60825
		0.303693	2.41489		0.302671	1.61311
		0.306409	2.4223		0.305391	1.61665
		0.309129	2.4284		0.308107	1.6223
		0.311845	2.43433		0.310823	1.62817
		0.314561	2.44027		0.313543	1.63201
		0.317281	2.44367		0.316259	1.63795
		0.319997	2.44827		0.318975	1.64312
		0.322713	2.45212		0.321695	1.64684
		0.325433	2.45332		0.324411	1.6514
		0.328149	2.45779		0.327127	1.65517
		0.330865	2.46207		0.329847	1.65928
		0.333585	2.46598		0.332563	1.66397
		0.336301	2.46964		0.335283	1.66753
		0.339017	2.47378		0.337999	1.67172
		0.341737	2.47685		0.340715	1.67534
		0.344453	2.47917		0.343435	1.67834
		0.347169	2.48196		0.346151	1.68186
		0.349889	2.4865		0.348867	1.68535
		0.352605	2.49032		0.351587	1.68761
		0.355321	2.49394		0.354303	1.68929
		0.358041	2.49699		0.357019	1.69021
		0.360757	2.50063		0.359739	1.68982
		0.363473	2.50422		0.362455	1.69348
		0.366193	2.50808		0.365171	1.69499
		0.368909	2.51055		0.367891	1.69919
		0.371625	2.51233		0.370607	1.70107
		0.374345	2.51482		0.373323	1.70184
		0.377061	2.51947		0.376043	1.70318
		0.379777	2.52406		0.378759	1.705
		0.382497	2.5259		0.381475	1.70494
		0.385213	2.52769		0.384195	1.70733
		0.387929	2.52999		0.386911	1.70941
		0.390649	2.53278		0.389631	1.71115
		0.393365	2.53473		0.392347	1.71108
		0.396081	2.53721		0.395063	1.71138
		0.398801	2.538		0.397783	1.71373
		0.401517	2.53902		0.400499	1.71507
		0.404233	2.54116		0.403215	1.71659
		0.406953	2.5434		0.405935	1.71816
		0.409669	2.54662		0.408651	1.7192
		0.412385	2.54841		0.411367	1.72092
		0.415105	2.5507		0.414087	1.72151
		0.417821	2.55246		0.416803	1.72086
		0.420537	2.55443		0.419519	1.72106
		0.423257	2.5555		0.422239	1.72146
		0.425973	2.55873		0.424955	1.72147
		0.428689	2.55878		0.427671	1.72017
		0.431409	2.55883		0.430391	1.72129
		0.434125	2.56104		0.433107	1.7215
		0.436841	2.56363		0.435823	1.72319
		0.439561	2.56339		0.438543	1.7244
		0.442277	2.56602		0.441259	1.72734
		0.444993	2.56778		0.443979	1.72707
		0.447713	2.56847		0.446695	1.72894
		0.450429	2.56938		0.449411	1.72953
		0.453145	2.57112		0.452131	1.72903
		0.455865	2.57292		0.454847	1.73017
		0.458581	2.57483		0.457563	1.73009
		0.461297	2.57604		0.460283	1.73025
		0.464017	2.57822		0.462999	1.72962
		0.466733	2.58127		0.465715	1.72939
		0.469449	2.58426		0.468435	1.72955
		0.472169	2.58808		0.471151	1.73032
		0.474885	2.58976		0.473867	1.73163
		0.477601	2.59007		0.476587	1.73199
		0.480321	2.59408		0.479303	1.73333
		0.483037	2.59893		0.482019	1.73395
		0.485757	2.60225		0.484739	1.73445
		0.488473	2.60652		0.487455	1.73485
		0.491189	2.6112		0.490171	1.73554
		0.493909	2.61516		0.492891	1.735
		0.496625	2.61885		0.495607	1.73569
		0.499341	2.62129		0.498327	1.73734
		0.502061	2.62471		0.501043	1.73953
		0.504777	2.62918		0.503759	1.74112
		0.507493	2.63422		0.506479	1.74195
		0.510213	2.63925		0.509195	1.74257
		0.512929	2.64372		0.511911	1.74189
		0.515645	2.64998		0.514631	1.74118
		0.518365	2.65675		0.517347	1.74127
		0.521081	2.66333		0.520063	1.7408
		0.523797	2.66716		0.522783	1.74122
		0.526517	2.6706		0.525499	1.74271
		0.529233	2.67415		0.528215	1.74216
		0.531949	2.67873		0.530935	1.74141
		0.534669	2.68248		0.533651	1.74237
		0.537385	2.68646		0.536367	1.74311
		0.540101	2.69191		0.539087	1.74434
		0.542821	2.69681		0.541803	1.74465
		0.545537	2.70013		0.544523	1.74542
		0.548253	2.70265		0.547239	1.74725
		0.550973	2.70408		0.549955	1.74806
		0.553689	2.70814		0.552675	1.74947
		0.556405	2.70946		0.555391	1.75162
		0.559125	2.70993		0.558107	1.75214
		0.561841	2.71004		0.560827	1.75191
		0.564557	2.70882		0.563543	1.75447
		0.567277	2.70915		0.566259	1.7542
		0.569993	2.71079		0.568979	1.75411
		0.572709	2.71006		0.571695	1.75517
		0.575429	2.70841		0.574411	1.75424
		0.578145	2.70878		0.577131	1.75477
		0.580861	2.70822		0.579847	1.75437
		0.583581	2.70714		0.582563	1.75214
		0.586297	2.70436		0.585283	1.75171
		0.589013	2.7036		0.587999	1.75094
		0.591733	2.70211		0.590715	1.75181
		0.594449	2.69987		0.593435	1.75175
		0.597165	2.69675		0.596151	1.75091
		0.599885	2.69408		0.598871	1.751
		0.602601	2.69156		0.601587	1.74949
		0.605317	2.68935		0.604303	1.74695
		0.608037	2.68842		0.607023	1.74439
		0.610753	2.68562		0.609739	1.74391
		0.613469	2.68302		0.612455	1.74197
		0.616189	2.68036		0.615175	1.74133
		0.618905	2.67802		0.617891	1.74158
		0.621621	2.67365		0.620607	1.74162
		0.624341	2.66813		0.623327	1.74191
		0.627057	2.66556		0.626043	1.73906
		0.629773	2.66219		0.628759	1.73829
		0.632493	2.65743		0.631479	1.73772
		0.635209	2.65376		0.634195	1.7369
		0.637925	2.64923		0.636911	1.73614
		0.640645	2.64655		0.639631	1.73454
		0.643361	2.6451		0.642347	1.7344
		0.646077	2.64225		0.645063	1.73527
		0.648797	2.63928		0.647783	1.73626
		0.651513	2.63552		0.650499	1.7362
		0.654229	2.63094		0.653219	1.73626
		0.656949	2.62913		0.655935	1.73548
		0.659665	2.62483		0.658651	1.73358
		0.662381	2.62181		0.661371	1.7326
		0.665101	2.62166		0.664087	1.72995
		0.667817	2.6172		0.666803	1.73095
		0.670533	2.61471		0.669523	1.72987
		0.673253	2.61069		0.672239	1.72919
		0.675969	2.60921		0.674955	1.72938
		0.678685	2.60672		0.677675	1.72805
		0.681405	2.60495		0.680391	1.72705
		0.684121	2.60137		0.683107	1.72515
		0.686837	2.59973		0.685827	1.72251
		0.689557	2.59763		0.688543	1.71989
		0.692273	2.59654		0.691259	1.71829
		0.69499	2.59518		0.693979	1.71686
		0.697709	2.59381		0.696695	1.71633
		0.700425	2.5924		0.699411	1.71494
		0.703142	2.59195		0.702131	1.71262
		0.705861	2.5908		0.704847	1.71223
		0.708577	2.58932		0.707567	1.71165
		0.711294	2.58746		0.710283	1.71182
		0.714013	2.58582		0.712999	1.71067
		0.716729	2.58359		0.715719	1.70912
		0.719446	2.58249		0.718435	1.70729
		0.722165	2.5789		0.721151	1.70741
		0.724881	2.57864		0.723871	1.70527
		0.727598	2.57676		0.726587	1.70429
		0.730317	2.57669		0.729303	1.70306
		0.733033	2.57593		0.732023	1.70075
		0.73575	2.57488		0.734739	1.7005
		0.738469	2.57341		0.737455	1.69793
		0.741185	2.57443		0.740175	1.69845
		0.743902	2.57315		0.742891	1.69839
		0.746621	2.57327		0.745607	1.69642
		0.749337	2.57427		0.748327	1.69421
		0.752054	2.57565		0.751043	1.6909
		0.754773	2.57732		0.753759	1.68865
		0.75749	2.58025		0.756479	1.68634
		0.760209	2.58147		0.759195	1.68491
		0.762925	2.58499		0.761915	1.68208
		0.765642	2.58623		0.764631	1.68205
		0.768361	2.5873		0.767347	1.68151
		0.771077	2.58852		0.770067	1.67976
		0.773794	2.59109		0.772783	1.67766
		0.776513	2.59248		0.775499	1.67648
		0.779229	2.59634		0.778219	1.67599
		0.781946	2.60066		0.780935	1.67279
		0.784665	2.60324		0.783651	1.67086
		0.787381	2.6056		0.786371	1.66882
		0.790098	2.61061		0.789087	1.66722
		0.792817	2.61484		0.791803	1.66558
		0.795533	2.61947		0.794523	1.66359
		0.79825	2.62393		0.797239	1.66128
		0.800969	2.62793		0.799955	1.65968
		0.803685	2.63388		0.802675	1.65767
		0.806402	2.64019		0.805391	1.65645
		0.809121	2.6462		0.808107	1.6524
		0.811837	2.65347		0.810827	1.64941
		0.814554	2.6597		0.813543	1.64696
		0.817273	2.66616		0.816263	1.64454
		0.81999	2.67248		0.818979	1.64092
		0.822706	2.67812		0.821695	1.63836
		0.825425	2.68409		0.824415	1.63473
		0.828142	2.69186		0.827131	1.63135
		0.830858	2.69693		0.829847	1.62875
		0.833577	2.70363		0.832567	1.62556
		0.836294	2.71199		0.835283	1.62416
		0.83901	2.71783		0.837999	1.62224
		0.841729	2.72674		0.840719	1.6199
		0.844446	2.73509		0.843435	1.6181
		0.847162	2.74317		0.846151	1.61301
		0.849881	2.75064		0.848871	1.61095
		0.852598	2.75728		0.851587	1.60834
		0.855314	2.76494		0.854303	1.60513
		0.858033	2.77405		0.857023	1.60352
		0.86075	2.78187		0.859739	1.60145
		0.863466	2.79141		0.862455	1.59876
		0.866185	2.80209		0.865175	1.59529
		0.868902	2.81068		0.867891	1.59163
		0.871618	2.82053		0.870611	1.58838
		0.874337	2.83056		0.873327	1.58604
		0.877054	2.8374		0.876043	1.58246
		0.87977	2.84752		0.878763	1.5803
		0.88249	2.85819		0.881479	1.57627
		0.885206	2.86891		0.884195	1.5743
		0.887922	2.87837		0.886915	1.57071
		0.890642	2.89091		0.889631	1.56878
		0.893358	2.90207		0.892347	1.56836
		0.896074	2.91205		0.895067	1.56682
		0.898794	2.92074		0.897783	1.56366
		0.90151	2.93234		0.900499	1.55818
		0.904226	2.94159		0.903219	1.55553
		0.906946	2.9525		0.905935	1.55315
		0.909662	2.96369		0.908651	1.55053
		0.912378	2.97472		0.911371	1.54806
		0.915098	2.98536		0.914087	1.54498
		0.917814	2.99715		0.916803	1.54314
		0.92053	3.00825		0.919523	1.53917
		0.92325	3.0171		0.922239	1.53417
		0.925966	3.02783		0.924959	1.53009
		0.928682	3.03812		0.927675	1.52777
		0.931402	3.04746		0.930391	1.52446
		0.934118	3.0584		0.933111	1.52029
		0.936834	3.07082		0.935827	1.5163
		0.939554	3.08211		0.938543	1.51273
		0.94227	3.09147		0.941263	1.51127
		0.944986	3.10196		0.943979	1.50702
		0.947706	3.1138		0.946695	1.50352
		0.950422	3.12389		0.949415	1.50071
		0.953138	3.13575		0.952131	1.49822
		0.955858	3.14606		0.954847	1.49524
		0.958574	3.15708		0.957567	1.49282
		0.96129	3.16798		0.960283	1.4887
		0.96401	3.18067		0.962999	1.48947
		0.966726	3.19255		0.965719	1.48795
		0.969442	3.20385		0.968435	1.48528
		0.972162	3.21633		0.971151	1.48201
		0.974878	3.22671		0.973871	1.47826
		0.977594	3.23945		0.976587	1.47662
		0.980314	3.25133		0.979307	1.47372
		0.98303	3.26492		0.982023	1.46911
		0.985746	3.27901		0.984739	1.46507
		0.988466	3.29048		0.987459	1.46372
		0.991182	3.30482		0.990175	1.46187
		0.993898	3.31784		0.992891	1.4586
		0.996618	3.33155		0.995611	1.45645
		0.999334	3.34541		0.998327	1.45556
		1.00205	3.35893		1.00104	1.45389
		1.00477	3.37262		1.00376	1.45002
		1.00749	3.38707		1.00648	1.44627
		1.0102	3.39975		1.00919	1.44255
		1.01292	3.41386		1.01192	1.4388
		1.01564	3.42941		1.01463	1.43642
		1.01835	3.44292		1.01735	1.43298
		1.02107	3.45563		1.02007	1.42916
		1.02379	3.47101		1.02278	1.42782
		1.02651	3.48609		1.0255	1.42593
		1.02923	3.50059		1.02822	1.42392
		1.03194	3.51444		1.03093	1.42063
		1.03466	3.52735		1.03365	1.41831
		1.03738	3.54161		1.03637	1.41606
		1.04009	3.5565		1.03909	1.41169
		1.04281	3.57204		1.04181	1.40507
		1.04553	3.58738		1.04452	1.40293
		1.04825	3.60345		1.04724	1.39914
		1.05097	3.61869		1.04996	1.39724
		1.05368	3.63203		1.05268	1.39607
		1.0564	3.64664		1.05539	1.39335
		1.05912	3.66227		1.05811	1.39129
		1.06183	3.68031		1.06083	1.39013
		1.06455	3.69749		1.06354	1.3895
		1.06727	3.7142		1.06626	1.38772
		1.06999	3.73172		1.06898	1.38568
		1.0727	3.74923		1.07169	1.38344
		1.07542	3.76798		1.07442	1.38156
		1.07814	3.78542		1.07713	1.37888
		1.08085	3.8023		1.07985	1.37475
		1.08357	3.82049		1.08257	1.3748
		1.08629	3.83754		1.08528	1.37284
		1.08901	3.8541		1.088	1.37071
		1.09173	3.87302		1.09072	1.36929
		1.09444	3.89296		1.09343	1.36691
		1.09716	3.91209		1.09615	1.36449
		1.09988	3.93159		1.09887	1.36236
		1.10259	3.94874		1.10159	1.3601
		1.10531	3.96677		1.10431	1.35863
		1.10803	3.98468		1.10702	1.35719
		1.11075	4.00295		1.10974	1.3555
		1.11346	4.02203		1.11246	1.352
		1.11618	4.04288		1.11518	1.34899
		1.1189	4.05942		1.11789	1.3474
		1.12161	4.0793		1.12061	1.34504
		1.12433	4.09792		1.12333	1.34411
		1.12705	4.1178		1.12604	1.34214
		1.12977	4.13572		1.12876	1.34176
		1.13249	4.1539		1.13148	1.34164
		1.1352	4.17013		1.13419	1.33874
		1.13792	4.18774		1.13692	1.33732
		1.14064	4.20508		1.13963	1.33534
		1.14335	4.22087		1.14235	1.33634
		1.14607	4.23721		1.14507	1.33373
		1.14879	4.25384		1.14778	1.33069
		1.15151	4.26962		1.1505	1.32772
		1.15422	4.28617		1.15322	1.32696
		1.15694	4.29978		1.15593	1.32715
		1.15966	4.31549		1.15865	1.32472
		1.16237	4.33071		1.16137	1.32473
		1.16509	4.34306		1.16409	1.32468
		1.16781	4.35646		1.16681	1.3233
		1.17053	4.37134		1.16952	1.32213
		1.17325	4.38415		1.17224	1.32073
		1.17596	4.39956		1.17496	1.32001
		1.17868	4.41285		1.17768	1.31924
		1.1814	4.42335		1.18039	1.31687
		1.18411	4.436		1.18311	1.31379
		1.18683	4.44818		1.18583	1.31125
		1.18955	4.45859		1.18854	1.30916
		1.19227	4.46911		1.19126	1.30935
		1.19498	4.47795		1.19398	1.30636
		1.1977	4.4849		1.1967	1.30455
		1.20042	4.49386		1.19942	1.30234
		1.20313	4.50073		1.20213	1.29856
		1.20585	4.50919		1.20485	1.29294
		1.20857	4.51663		1.20757	1.28943
		1.21129	4.52243		1.21028	1.28448
		1.21401	4.52868		1.213	1.27799
		1.21672	4.53364		1.21572	1.27198
		1.21944	4.53838		1.21843	1.26625
		1.22216	4.54327		1.22115	1.26114
		1.22487	4.54758		1.22387	1.25628
		1.22759	4.5501		1.22659	1.25021
		1.23031	4.55365		1.22931	1.24471
		1.23303	4.55615		1.23202	1.23675
		1.23574	4.55921		1.23474	1.23009
		1.23846	4.56131		1.23746	1.22221
		1.24118	4.5638		1.24018	1.215
		1.24389	4.56284		1.24289	1.20764
		1.24661	4.5621		1.24561	1.20127
		1.24933	4.56386		1.24833	1.195
		1.25205	4.56462		1.25105	1.18776
		1.25477	4.56227		1.25376	1.18109
		1.25748	4.56032		1.25648	1.17349
		1.2602	4.55859		1.2592	1.16634
		1.26292	4.5565		1.26192	1.15919
		1.26563	4.55584		1.26463	1.1526
		1.26835	4.55536		1.26735	1.14552
		1.27107	4.55363		1.27007	1.13883
		1.27379	4.55129		1.27278	1.1321
		1.2765	4.54904		1.2755	1.12614
		1.27922	4.54763		1.27822	1.12133
		1.28194	4.54558		1.28093	1.11268
		1.28465	4.54649		1.28365	1.10666
		1.28737	4.54589		1.28637	1.09982
		1.29009	4.54483		1.28909	1.09305
		1.29281	4.54356		1.29181	1.08752
		1.29553	4.5423		1.29452	1.08155
		1.29824	4.5412		1.29724	1.07595
		1.30096	4.54293		1.29996	1.07165
		1.30368	4.54587		1.30268	1.06604
		1.30639	4.5476		1.30539	1.06134
		1.30911	4.54877		1.30811	1.05623
		1.31183	4.55361		1.31083	1.05174
		1.31455	4.55763		1.31355	1.04693
		1.31727	4.5646		1.31626	1.04201
		1.31998	4.57233		1.31898	1.03722
		1.3227	4.58251		1.3217	1.03296
		1.32542	4.5912		1.32442	1.03101
		1.32813	4.6047		1.32713	1.0269
		1.33085	4.62165		1.32985	1.02506
		1.33357	4.64009		1.33257	1.02062
		1.33629	4.66095		1.33528	1.01652
		1.339	4.68555		1.338	1.01423
		1.34172	4.71173		1.34072	1.0119
		1.34444	4.74062		1.34343	1.01051
		1.34715	4.77623		1.34615	1.00703
		1.34987	4.81851		1.34887	1.00426
		1.35259	4.86544		1.35159	1.00231
		1.35531	4.92031		1.35431	1.00136
		1.35803	4.98322		1.35702	1.00131
		1.36074	5.05614		1.35974	1.00173
		1.36346	5.14152		1.36246	1.00198
		1.36618	5.23831		1.36518	1.00125
		1.36889	5.35279		1.36789	1.0016
		1.37161	5.48324		1.37061	1.00085
		1.37433	5.63719		1.37333	1.00262
		1.37705	5.81787		1.37605	1.00404
		1.37976	6.02774		1.37876	1.00517
		1.38248	6.27757		1.38148	1.00847
		1.3852	6.56463		1.3842	1.01053
		1.38791	6.89114		1.38692	1.01426
		1.39063	7.26987		1.38963	1.01758
		1.39335	7.70442		1.39235	1.0216
		1.39607	8.20437		1.39507	1.02702
		1.39879	8.7771		1.39778	1.03211
		1.4015	9.43162		1.4005	1.03815
		1.40422	10.1787		1.40322	1.04446
		1.40694	11.0333		1.40594	1.05212
		1.40965	11.991		1.40865	1.06012
		1.41237	13.064		1.41137	1.07044
		1.41509	14.3109		1.41409	1.08157
		1.41781	15.7129		1.41681	1.09253
		1.42052	17.2655		1.41952	1.10502
		1.42324	18.996		1.42224	1.11811
		1.42596	20.9327		1.42496	1.13483
		1.42867	23.084		1.42768	1.15133
		1.43139	25.4555		1.43039	1.17057
		1.43411	28.0732		1.43311	1.19126
		1.43683	30.9168		1.43583	1.21095
		1.43955	34.0113		1.43855	1.23157
		1.44226	37.3657		1.44126	1.255
		1.44498	40.963		1.44398	1.28012
		1.4477	44.8561		1.4467	1.30658
		1.45041	49.0257		1.44942	1.33666
		1.45313	53.4789		1.45213	1.36786
		1.45585	58.2588		1.45485	1.3997
		1.45857	63.3153		1.45757	1.43402
		1.46128	68.6722		1.46029	1.47026
		1.464	74.2539		1.463	1.50941
		1.46672	80.1041		1.46572	1.54822
		1.46943	86.24		1.46844	1.58971
		1.47215	92.676		1.47115	1.63145
		1.47487	99.2877		1.47387	1.67508
		1.47759	106.096		1.47659	1.72408
		1.48031	113.131		1.47931	1.77387
		1.48302	120.384		1.48202	1.82535
		1.48574	127.859		1.48474	1.87787
		1.48846	135.508		1.48746	1.93386
		1.49117	143.219		1.49018	1.99195
		1.49389	150.918		1.49289	2.05203
		1.49661	158.593		1.49561	2.1167
		1.49933	166.154		1.49833	2.18479
		1.50204	173.6		1.50105	2.25704
		1.50476	180.946		1.50376	2.33223
		1.50748	188.077		1.50648	2.41002
		1.51019	195.016		1.5092	2.49329
		1.51291	201.728		1.51192	2.58252
		1.51563	208.149		1.51463	2.67461
		1.51835	214.171		1.51735	2.7753
		1.52107	220.026		1.52007	2.88169
		1.52378	225.49		1.52279	2.99596
		1.5265	230.597		1.5255	3.11811
		1.52922	235.206		1.52822	3.24837
		1.53193	239.39		1.53094	3.38638
		1.53465	243.23		1.53365	3.53202
		1.53737	246.714		1.53637	3.68625
		1.54009	249.871		1.53909	3.84843
		1.5428	252.667		1.54181	4.02016
		1.54552	255.091		1.54452	4.19619
		1.54824	257.167		1.54724	4.38266
		1.55095	258.852		1.54996	4.57626
		1.55367	260.187		1.55268	4.77808
		1.55639	261.153		1.55539	4.98691
		1.55911	261.728		1.55811	5.19939
		1.56183	261.947		1.56083	5.41454
		1.56454	261.83		1.56355	5.63275
		1.56726	261.283		1.56626	5.85359
		1.56998	260.457		1.56898	6.07632
		1.57269	259.367		1.5717	6.30051
		1.57541	257.954		1.57442	6.52226
		1.57813	256.236		1.57713	6.74299
		1.58085	254.253		1.57985	6.96194
		1.58356	252.036		1.58257	7.17723
		1.58628	249.577		1.58529	7.39085
		1.589	246.903		1.588	7.59858
		1.59172	244.056		1.59072	7.80022
		1.59443	241.083		1.59344	7.9938
		1.59715	238.019		1.59615	8.17547
		1.59987	234.897		1.59887	8.34267
		1.60259	231.728		1.60159	8.50663
		1.6053	228.525		1.60431	8.65464
		1.60802	225.303		1.60702	8.79149
		1.61074	222.101		1.60974	8.9117
		1.61345	218.91		1.61246	9.0158
		1.61617	215.743		1.61518	9.10716
		1.61889	212.635		1.61789	9.18523
		1.62161	209.527		1.62061	9.24866
		1.62433	206.449		1.62333	9.29817
		1.62704	203.425		1.62605	9.32994
		1.62976	200.388		1.62876	9.35004
		1.63248	197.351		1.63148	9.35789
		1.63519	194.398		1.6342	9.35288
		1.63791	191.467		1.63692	9.33768
		1.64063	188.512		1.63963	9.31616
		1.64335	185.523		1.64235	9.28597
		1.64606	182.512		1.64507	9.24914
		1.64878	179.508		1.64779	9.20622
		1.6515	176.497		1.6505	9.15953
		1.65421	173.466		1.65322	9.11435
		1.65693	170.399		1.65594	9.06696
		1.65965	167.323		1.65865	9.01983
		1.66237	164.223		1.66137	8.97256
		1.66509	161.12		1.66409	8.92456
		1.6678	158.009		1.66681	8.87695
		1.67052	154.906		1.66952	8.82366
		1.67324	151.822		1.67224	8.76992
		1.67595	148.714		1.67496	8.71595
		1.67867	145.613		1.67768	8.66014
		1.68139	142.505		1.68039	8.60253
		1.68411	139.428		1.68311	8.54075
		1.68682	136.378		1.68583	8.47995
		1.68954	133.377		1.68855	8.41686
		1.69226	130.449		1.69126	8.35322
		1.69497	127.558		1.69398	8.28615
		1.69769	124.71		1.6967	8.216
		1.70041	121.918		1.69942	8.13898
		1.70313	119.19		1.70213	8.05836
		1.70585	116.528		1.70485	7.97732
		1.70856	113.934		1.70757	7.89372
		1.71128	111.416		1.71029	7.81153
		1.714	108.984		1.713	7.73001
		1.71671	106.614		1.71572	7.64746
		1.71943	104.322		1.71844	7.56684
		1.72215	102.101		1.72115	7.48752
		1.72487	99.9465		1.72387	7.40731
		1.72758	97.8923		1.72659	7.32976
		1.7303	95.8738		1.72931	7.25178
		1.73302	93.9502		1.73203	7.17503
		1.73573	92.0394		1.73474	7.10339
		1.73845	90.1924		1.73746	7.03065
		1.74117	88.4171		1.74018	6.95969
		1.74389	86.7303		1.74289	6.8923
		1.74661	85.1083		1.74561	6.82487
		1.74932	83.5448		1.74833	6.75997
		1.75204	82.0287		1.75105	6.69644
		1.75476	80.5481		1.75376	6.63396
		1.75747	79.1223		1.75648	6.57156
		1.76019	77.7454		1.7592	6.51061
		1.76291	76.4155		1.76192	6.45135
		1.76563	75.1274		1.76463	6.39568
		1.76834	73.8787		1.76735	6.33743
		1.77106	72.6726		1.77007	6.28196
		1.77378	71.5088		1.77279	6.22846
		1.77649	70.3771		1.7755	6.17509
		1.77921	69.287		1.77822	6.12219
		1.78193	68.2446		1.78094	6.07263
		1.78465	67.2211		1.78365	6.02423
		1.78737	66.2437		1.78637	5.97527
		1.79008	65.2647		1.78909	5.92605
		1.7928	64.3092		1.79181	5.87808
		1.79552	63.3916		1.79453	5.83171
		1.79823	62.5105		1.79724	5.78612
		1.80095	61.6608		1.79996	5.74042
		1.80367	60.8377		1.80268	5.69589
		1.80639	60.0405		1.80539	5.65182
		1.8091	59.2626		1.80811	5.60869
		1.81182	58.5111		1.81083	5.56937
		1.81454	57.7809		1.81355	5.52907
		1.81725	57.073		1.81626	5.49052
		1.81997	56.383		1.81898	5.44936
		1.82269	55.7089		1.8217	5.41109
		1.82541	55.0531		1.82442	5.3706
		1.82813	54.4135		1.82713	5.3328
		1.83084	53.7921		1.82985	5.2975
		1.83356	53.1926		1.83257	5.26171
		1.83628	52.6091		1.83529	5.22493
		1.83899	52.0449		1.838	5.18964
		1.84171	51.4805		1.84072	5.15532
		1.84443	50.9182		1.84344	5.12313
		1.84715	50.3599		1.84615	5.09023
		1.84986	49.8252		1.84887	5.05904
		1.85258	49.3141		1.85159	5.02648
		1.8553	48.8206		1.85431	4.99514
		1.85801	48.3368		1.85703	4.96399
		1.86073	47.8654		1.85974	4.93371
		1.86345	47.4059		1.86246	4.90216
		1.86617	46.9545		1.86518	4.87231
		1.86889	46.5173		1.86789	4.84401
		1.8716	46.0866		1.87061	4.81374
		1.87432	45.6613		1.87333	4.78557
		1.87704	45.2457		1.87605	4.75806
		1.87975	44.8346		1.87876	4.72922
		1.88247	44.4316		1.88148	4.70068
		1.88519	44.04		1.8842	4.67186
		1.88791	43.6623		1.88692	4.64471
		1.89063	43.2928		1.88963	4.61749
		1.89334	42.9291		1.89235	4.59117
		1.89606	42.5589		1.89507	4.5647
		1.89878	42.1914		1.89779	4.53842
		1.90149	41.8252		1.9005	4.51448
		1.90421	41.4721		1.90322	4.49037
		1.90693	41.1284		1.90594	4.46877
		1.90965	40.7917		1.90865	4.4454
		1.91236	40.4616		1.91137	4.42152
		1.91508	40.1332		1.91409	4.39592
		1.9178	39.8116		1.91681	4.37304
		1.92051	39.4958		1.91953	4.34952
		1.92323	39.1879		1.92224	4.32843
		1.92595	38.8851		1.92496	4.30576
		1.92867	38.5846		1.92768	4.28439
		1.93139	38.2896		1.93039	4.2623
		1.9341	37.9978		1.93311	4.23931
		1.93682	37.7108		1.93583	4.21849
		1.93954	37.4221		1.93855	4.19885
		1.94225	37.1475		1.94126	4.17727
		1.94497	36.8707		1.94398	4.15522
		1.94769	36.5995		1.9467	4.13551
		1.95041	36.3243		1.94942	4.11273
		1.95312	36.0433		1.95213	4.09158
		1.95584	35.7688		1.95485	4.07353
		1.95856	35.5031		1.95757	4.05031
		1.96127	35.2454		1.96029	4.03038
		1.96399	34.9915		1.963	4.00997
		1.96671	34.7397		1.96572	3.99028
		1.96943	34.4924		1.96844	3.97206
		1.97215	34.2469		1.97115	3.95231
		1.97486	34.0051		1.97387	3.9329
		1.97758	33.7638		1.97659	3.9146
		1.9803	33.5269		1.97931	3.89398
		1.98301	33.2939		1.98203	3.87539
		1.98573	33.0584		1.98474	3.85761
		1.98845	32.8265		1.98746	3.83591
		1.99117	32.5943		1.99018	3.81756
		1.99388	32.3658		1.99289	3.79945
		1.9966	32.1476		1.99561	3.77937
		1.99932	31.9262		1.99833	3.76069
		2.00203	31.7046		2.00105	3.74064
		2.00475	31.4824		2.00377	3.72287
		2.00747	31.2555		2.00648	3.70595
		2.01019	31.0338		2.0092	3.68669
		2.01291	30.8133		2.01192	3.66858
		2.01562	30.5998		2.01463	3.65234
		2.01834	30.3888		2.01735	3.63526
		2.02106	30.1763		2.02007	3.61801
		2.02377	29.968		2.02279	3.60176
		2.02649	29.7641		2.0255	3.58347
		2.02921	29.5606		2.02822	3.56772
		2.03193	29.3599		2.03094	3.54983
		2.03464	29.1606		2.03365	3.53286
		2.03736	28.9629		2.03637	3.51773
		2.04008	28.7666		2.03909	3.50212
		2.0428	28.5732		2.04181	3.48818
		2.04551	28.379		2.04453	3.47261
		2.04823	28.1887		2.04724	3.45678
		2.05095	28.0001		2.04996	3.44057
		2.05367	27.8134		2.05268	3.42575
		2.05638	27.6259		2.05539	3.4106
		2.0591	27.4345		2.05812	3.39419
		2.06182	27.2415		2.06083	3.37846
		2.06453	27.0526		2.06355	3.36184
		2.06725	26.871		2.06627	3.34593
		2.06997	26.6912		2.06898	3.33068
		2.07269	26.5124		2.0717	3.31505
		2.0754	26.3373		2.07442	3.30097
		2.07812	26.1613		2.07713	3.28452
		2.08084	25.9883		2.07985	3.26974
		2.08356	25.8152		2.08257	3.25492
		2.08627	25.6423		2.08529	3.23961
		2.08899	25.4716		2.088	3.22568
		2.09171	25.2983		2.09072	3.21099
		2.09443	25.1261		2.09344	3.19539
		2.09714	24.9545		2.09615	3.17833
		2.09986	24.7835		2.09887	3.16409
		2.10258	24.6205		2.10159	3.14804
		2.1053	24.4571		2.10431	3.13354
		2.10801	24.2962		2.10703	3.12016
		2.11073	24.1274		2.10974	3.10639
		2.11345	23.9617		2.11246	3.09186
		2.11616	23.7947		2.11518	3.07599
		2.11888	23.6291		2.11789	3.06115
		2.1216	23.469		2.12062	3.04985
		2.12432	23.3128		2.12333	3.03571
		2.12703	23.1569		2.12605	3.02244
		2.12975	23.0024		2.12877	3.00819
		2.13247	22.8488		2.13148	2.99671
		2.13519	22.6998		2.1342	2.98384
		2.1379	22.5524		2.13692	2.97208
		2.14062	22.4033		2.13963	2.95745
		2.14334	22.2564		2.14235	2.94452
		2.14606	22.1099		2.14507	2.93169
		2.14877	21.9626		2.14779	2.91626
		2.15149	21.8162		2.1505	2.90404
		2.15421	21.6702		2.15322	2.89004
		2.15693	21.5296		2.15594	2.87729
		2.15964	21.388		2.15865	2.86597
		2.16236	21.2477		2.16137	2.85165
		2.16508	21.1029		2.16409	2.83727
		2.1678	20.9563		2.16681	2.82283
		2.17051	20.8103		2.16953	2.80882
		2.17323	20.6691		2.17224	2.79624
		2.17595	20.5305		2.17496	2.78226
		2.17866	20.3921		2.17768	2.76925
		2.18138	20.2569		2.18039	2.75786
		2.1841	20.1221		2.18312	2.74669
		2.18682	19.9878		2.18583	2.73492
		2.18953	19.8553		2.18855	2.72528
		2.19225	19.7232		2.19127	2.71391
		2.19497	19.5934		2.19398	2.70431
		2.19769	19.4623		2.1967	2.69298
		2.2004	19.3313		2.19942	2.68179
		2.20312	19.2021		2.20213	2.6712
		2.20584	19.0744		2.20485	2.66073
		2.20856	18.9475		2.20757	2.64997
		2.21127	18.8236		2.21029	2.64111
		2.21399	18.6999		2.213	2.62891
		2.21671	18.5744		2.21572	2.61843
		2.21942	18.4487		2.21844	2.60826
		2.22214	18.3222		2.22116	2.59858
		2.22486	18.1976		2.22387	2.58661
		2.22758	18.0744		2.22659	2.57537
		2.2303	17.955		2.22931	2.56293
		2.23301	17.8358		2.23203	2.55101
		2.23573	17.7168		2.23474	2.54002
		2.23845	17.5969		2.23746	2.52846
		2.24116	17.4789		2.24018	2.51732
		2.24388	17.3639		2.24289	2.50587
		2.2466	17.2468		2.24562	2.49398
		2.24932	17.1342		2.24833	2.4835
		2.25203	17.0198		2.25105	2.47002
		2.25475	16.9075		2.25377	2.45982
		2.25747	16.796		2.25648	2.44817
		2.26018	16.6841		2.2592	2.43726
		2.2629	16.5748		2.26192	2.42715
		2.26562	16.4644		2.26463	2.41712
		2.26834	16.358		2.26736	2.40747
		2.27106	16.2464		2.27007	2.39797
		2.27377	16.1364		2.27279	2.3882
		2.27649	16.0252		2.27551	2.37644
		2.27921	15.9171		2.27822	2.36653
		2.28192	15.8108		2.28094	2.35622
		2.28464	15.7064		2.28366	2.34444
		2.28736	15.6016		2.28637	2.33513
		2.29008	15.4988		2.28909	2.32582
		2.29279	15.3977		2.29181	2.31705
		2.29551	15.2963		2.29453	2.30738
		2.29823	15.196		2.29724	2.29752
		2.30094	15.0976		2.29996	2.28774
		2.30366	14.998		2.30268	2.27732
		2.30638	14.9		2.30539	2.26629
		2.30909	14.8026		2.30812	2.25807
		2.31182	14.7044		2.31083	2.24673
		2.31453	14.6067		2.31355	2.23449
		2.31725	14.5105		2.31627	2.22511
		2.31997	14.4161		2.31898	2.21595
		2.32268	14.3205		2.3217	2.2074
		2.3254	14.2249		2.32442	2.20015
		2.32812	14.13		2.32713	2.19049
		2.33084	14.0349		2.32986	2.18039
		2.33355	13.9418		2.33257	2.17056
		2.33627	13.8463		2.33529	2.16177
		2.33899	13.753		2.33801	2.15532
		2.3417	13.6613		2.34072	2.14757
		2.34442	13.5692		2.34344	2.13861
		2.34714	13.476		2.34616	2.12926
		2.34986	13.3859		2.34887	2.12056
		2.35258	13.2967		2.35159	2.11238
		2.35529	13.2093		2.35431	2.10488
		2.35801	13.123		2.35703	2.09611
		2.36073	13.0354		2.35974	2.08747
		2.36344	12.9506		2.36246	2.0785
		2.36616	12.8651		2.36518	2.06949
		2.36888	12.7815		2.36789	2.06148
		2.37159	12.6963		2.37062	2.05273
		2.37431	12.6122		2.37333	2.0456
		2.37703	12.5302		2.37605	2.03836
		2.37975	12.4484		2.37877	2.02889
		2.38246	12.3624		2.38148	2.01848
		2.38518	12.2814		2.3842	2.00902
		2.3879	12.2009		2.38692	2.00025
		2.39062	12.1215		2.38963	1.99095
		2.39334	12.0427		2.39236	1.98177
		2.39605	11.9655		2.39507	1.97321
		2.39877	11.8873		2.39779	1.96398
		2.40149	11.8092		2.40051	1.95704
		2.4042	11.7324		2.40322	1.95106
		2.40692	11.657		2.40594	1.94334
		2.40964	11.5802		2.40866	1.93461
		2.41236	11.5016		2.41137	1.92732
		2.41507	11.4261		2.41409	1.9201
		2.41779	11.3512		2.41681	1.91132
		2.42051	11.2751		2.41953	1.9033
		2.42323	11.2019		2.42224	1.89607
		2.42594	11.1292		2.42496	1.8906
		2.42866	11.057		2.42768	1.88378
		2.43138	10.9849		2.4304	1.8768
		2.43409	10.9115		2.43312	1.86943
		2.43681	10.8389		2.43583	1.86119
		2.43953	10.7661		2.43855	1.85495
		2.44225	10.6957		2.44127	1.84864
		2.44496	10.6272		2.44398	1.83981
		2.44768	10.5578		2.4467	1.8325
		2.4504	10.488		2.44942	1.82582
		2.45312	10.4219		2.45213	1.81771
		2.45584	10.3531		2.45486	1.80991
		2.45855	10.2856		2.45757	1.80277
		2.46127	10.2203		2.46029	1.79596
		2.46399	10.1553		2.46301	1.78875
		2.4667	10.0892		2.46572	1.78025
		2.46942	10.0249		2.46844	1.77361
		2.47214	9.96162		2.47116	1.76525
		2.47486	9.8971		2.47387	1.7594
		2.47757	9.83315		2.47659	1.75167
		2.48029	9.7706		2.47931	1.74483
		2.48301	9.7085		2.48203	1.73781
		2.48572	9.64548		2.48475	1.72992
		2.48844	9.5827		2.48746	1.72445
		2.49116	9.52049		2.49018	1.71832
		2.49388	9.45916		2.4929	1.71217
		2.49659	9.39981		2.49562	1.705
		2.49931	9.33989		2.49833	1.69785
		2.50203	9.27985		2.50105	1.69044
		2.50475	9.22125		2.50377	1.68402
		2.50746	9.16463		2.50648	1.67862
		2.51018	9.10639		2.5092	1.67133
		2.5129	9.04763		2.51192	1.665
		2.51562	8.98933		2.51463	1.65987
		2.51833	8.93327		2.51736	1.65301
		2.52105	8.87494		2.52007	1.64746
		2.52377	8.81737		2.52279	1.64167
		2.52648	8.76153		2.52551	1.63599
		2.5292	8.70643		2.52822	1.62845
		2.53192	8.65321		2.53094	1.62139
		2.53464	8.5986		2.53366	1.61581
		2.53736	8.54641		2.53637	1.61
		2.54007	8.49099		2.53909	1.60426
		2.54279	8.43811		2.54181	1.59899
		2.54551	8.38243		2.54453	1.59375
		2.54822	8.32881		2.54725	1.58849
		2.55094	8.27479		2.54996	1.58184
		2.55366	8.22174		2.55268	1.57471
		2.55638	8.17144		2.5554	1.56807
		2.55909	8.11969		2.55812	1.56148
		2.56181	8.07046		2.56083	1.556
		2.56453	8.02187		2.56355	1.54942
		2.56724	7.9728		2.56627	1.54277
		2.56996	7.92334		2.56898	1.5374
		2.57268	7.87346		2.5717	1.5324
		2.5754	7.82576		2.57442	1.52627
		2.57812	7.77601		2.57713	1.52247
		2.58083	7.72974		2.57986	1.51885
		2.58355	7.68068		2.58257	1.51228
		2.58627	7.63491		2.58529	1.50599
		2.58898	7.58707		2.58801	1.49916
		2.5917	7.54187		2.59072	1.49475
		2.59442	7.49689		2.59344	1.49218
		2.59714	7.45175		2.59616	1.48595
		2.59985	7.40603		2.59887	1.48232
		2.60257	7.35889		2.60159	1.47632
		2.60529	7.31314		2.60431	1.473
		2.608	7.2691		2.60703	1.46831
		2.61072	7.22404		2.60975	1.46434
		2.61344	7.18131		2.61246	1.45811
		2.61615	7.13746		2.61518	1.45253
		2.61888	7.0953		2.6179	1.44525
		2.62159	7.05263		2.62062	1.43899
		2.62431	7.01327		2.62333	1.4317
		2.62703	6.97088		2.62605	1.42769
		2.62974	6.93019		2.62877	1.42229
		2.63246	6.88937		2.63148	1.41456
		2.63518	6.84844		2.6342	1.40661
		2.6379	6.80626		2.63692	1.40057
		2.64061	6.76755		2.63963	1.39426
		2.64333	6.72767		2.64236	1.38769
		2.64605	6.68931		2.64507	1.38315
		2.64876	6.64793		2.64779	1.3785
		2.65148	6.60802		2.65051	1.37184
		2.6542	6.5689		2.65322	1.36606
		2.65692	6.53052		2.65594	1.3596
		2.65964	6.49114		2.65866	1.35427
		2.66235	6.45243		2.66137	1.34804
		2.66507	6.41543		2.66409	1.34547
		2.66779	6.37621		2.66681	1.34127
		2.6705	6.33957		2.66953	1.33695
		2.67322	6.30195		2.67225	1.33493
		2.67594	6.26426		2.67496	1.33352
		2.67865	6.22824		2.67768	1.32966
		2.68137	6.19239		2.6804	1.32651
		2.68409	6.15593		2.68312	1.32599
		2.68681	6.12107		2.68583	1.32027
		2.68952	6.08719		2.68855	1.31381
		2.69224	6.05184		2.69127	1.30992
		2.69496	6.01687		2.69398	1.30695
		2.69768	5.9818		2.6967	1.30349
		2.7004	5.94874		2.69942	1.30152
		2.70311	5.91493		2.70214	1.2964
		2.70583	5.88147		2.70486	1.29276
		2.70855	5.8497		2.70757	1.28854
		2.71126	5.81812		2.71029	1.28354
		2.71398	5.78541		2.71301	1.27804
		2.7167	5.75366		2.71572	1.27406
		2.71942	5.72207		2.71844	1.27013
		2.72214	5.68938		2.72116	1.26515
		2.72485	5.65862		2.72387	1.25933
		2.72757	5.62792		2.72659	1.25541
		2.73029	5.59766		2.72931	1.25198
		2.733	5.56592		2.73203	1.24778
		2.73572	5.53646		2.73475	1.24323
		2.73844	5.50644		2.73746	1.23963
		2.74115	5.47469		2.74018	1.23642
		2.74387	5.44501		2.7429	1.23222
		2.74659	5.41439		2.74562	1.22587
		2.74931	5.38435		2.74833	1.22159
		2.75202	5.35531		2.75105	1.21742
		2.75474	5.32556		2.75377	1.214
		2.75746	5.29519		2.75649	1.20959
		2.76018	5.2686		2.7592	1.20429
		2.7629	5.23966		2.76192	1.20074
		2.76561	5.21096		2.76464	1.19622
		2.76833	5.18114		2.76736	1.19315
		2.77105	5.15368		2.77007	1.18887
		2.77376	5.12785		2.77279	1.18377
		2.77648	5.10214		2.77551	1.17933
		2.7792	5.0744		2.77822	1.17579
		2.78192	5.04897		2.78094	1.17016
		2.78463	5.02288		2.78366	1.16689
		2.78735	4.99684		2.78637	1.16645
		2.79007	4.97049		2.78909	1.16215
		2.79278	4.94523		2.79181	1.15807
		2.7955	4.92016		2.79453	1.15363
		2.79822	4.89575		2.79725	1.15136
		2.80094	4.86961		2.79996	1.14775
		2.80365	4.84588		2.80268	1.1423
		2.80637	4.8224		2.8054	1.13861
		2.80909	4.79768		2.80812	1.13213
		2.81181	4.77317		2.81083	1.12751
		2.81452	4.74742		2.81355	1.1238
		2.81724	4.72345		2.81627	1.12122
		2.81996	4.70139		2.81899	1.11848
		2.82268	4.67905		2.8217	1.11496
		2.82539	4.65538		2.82442	1.11044
		2.82811	4.63176		2.82714	1.10478
		2.83083	4.60937		2.82986	1.1005
		2.83354	4.58781		2.83257	1.09779
		2.83626	4.56658		2.83529	1.09485
		2.83898	4.54553		2.83801	1.08958
		2.8417	4.5242		2.84072	1.08723
		2.84442	4.50027		2.84344	1.08466
		2.84713	4.47659		2.84616	1.08331
		2.84985	4.45638		2.84887	1.08262
		2.85257	4.4354		2.85159	1.08152
		2.85528	4.41381		2.85431	1.07827
		2.858	4.39241		2.85703	1.07529
		2.86072	4.36983		2.85975	1.07131
		2.86344	4.34548		2.86246	1.06703
		2.86615	4.32415		2.86518	1.06499
		2.86887	4.30353		2.8679	1.06268
		2.87159	4.28271		2.87062	1.05945
		2.8743	4.26095		2.87333	1.05573
		2.87702	4.23903		2.87605	1.05248
		2.87974	4.21819		2.87877	1.04846
		2.88246	4.1959		2.88149	1.04401
		2.88518	4.17645		2.8842	1.04015
		2.88789	4.15706		2.88692	1.03716
		2.89061	4.13735		2.88964	1.03231
		2.89333	4.11815		2.89236	1.02773
		2.89604	4.09893		2.89507	1.02493
		2.89876	4.07996		2.89779	1.02158
		2.90148	4.06137		2.90051	1.01705
		2.9042	4.04499		2.90322	1.01332
		2.90691	4.02567		2.90594	1.01124
		2.90963	4.00916		2.90866	1.00759
		2.91235	3.99089		2.91137	1.00324
		2.91506	3.97169		2.91409	1.00108
		2.91778	3.95477		2.91681	0.998604
		2.9205	3.93817		2.91953	0.996713
		2.92321	3.92085		2.92225	0.993033
		2.92594	3.90465		2.92496	0.990953
		2.92865	3.88747		2.92768	0.987848
		2.93137	3.86934		2.9304	0.984248
		2.93409	3.85127		2.93312	0.982126
		2.9368	3.8351		2.93583	0.9805
		2.93952	3.81749		2.93855	0.976738
		2.94224	3.80042		2.94127	0.974153
		2.94496	3.78355		2.94399	0.971611
		2.94767	3.76694		2.9467	0.967965
		2.95039	3.74897		2.94942	0.964858
		2.95311	3.73111		2.95214	0.962928
		2.95582	3.71436		2.95486	0.959697
		2.95854	3.69678		2.95757	0.957213
		2.96126	3.68014		2.96029	0.9545
		2.96398	3.66422		2.96301	0.951507
		2.9667	3.64843		2.96572	0.948808
		2.96941	3.63285		2.96844	0.946027
		2.97213	3.61733		2.97116	0.943359
		2.97485	3.60282		2.97388	0.942215
		2.97756	3.58818		2.97659	0.939421
		2.98028	3.57257		2.97931	0.939155
		2.983	3.5572		2.98203	0.937993
		2.98571	3.54239		2.98475	0.936018
		2.98844	3.52943		2.98746	0.933267
		2.99115	3.51637		2.99018	0.931032
		2.99387	3.50427		2.9929	0.929024
		2.99659	3.49204		2.99562	0.927212
		2.9993	3.47961		2.99833	0.924028
		3.00202	3.46639		3.00105	0.920407
		3.00474	3.45353		3.00377	0.918538
		3.00746	3.43809		3.00649	0.915736
		3.01017	3.42612		3.0092	0.91475
		3.01289	3.4141		3.01192	0.911543
		3.01561	3.40024		3.01464	0.908033
		3.01832	3.38673		3.01736	0.904532
		3.02104	3.37298		3.02007	0.900789
		3.02376	3.36099		3.02279	0.896914
		3.02648	3.34897		3.02551	0.895769
		3.0292	3.33503		3.02823	0.89485
		3.03191	3.32161		3.03094	0.891976
		3.03463	3.30823		3.03366	0.889182
		3.03735	3.29455		3.03638	0.884116
		3.04006	3.28279		3.03909	0.882188
		3.04278	3.27009		3.04181	0.881032
		3.0455	3.2584		3.04453	0.880087
		3.04821	3.24693		3.04725	0.877667
		3.05093	3.23427		3.04996	0.874846
		3.05365	3.22133		3.05268	0.871769
		3.05637	3.21097		3.0554	0.869991
		3.05908	3.19803		3.05812	0.869136
		3.0618	3.18507		3.06083	0.868017
		3.06452	3.17265		3.06355	0.866643
		3.06724	3.16029		3.06627	0.864017
		3.06996	3.14772		3.06899	0.860655
		3.07267	3.13581		3.0717	0.858619
		3.07539	3.12412		3.07442	0.85716
		3.07811	3.11422		3.07714	0.856936
		3.08082	3.10343		3.07986	0.85653
		3.08354	3.091		3.08257	0.85389
		3.08626	3.07952		3.08529	0.851485
		3.08898	3.06905		3.08801	0.847142
		3.09169	3.05735		3.09073	0.845979
		3.09441	3.04561		3.09344	0.844799
		3.09713	3.03372		3.09616	0.843159
		3.09984	3.02219		3.09888	0.839798
		3.10256	3.013		3.10159	0.83652
		3.10528	3.00298		3.10431	0.834106
		3.108	2.99166		3.10703	0.831323
		3.11071	2.98135		3.10975	0.829005
		3.11343	2.96974		3.11246	0.828002
		3.11615	2.95878		3.11518	0.825329
		3.11887	2.94786		3.1179	0.822783
		3.12158	2.9374		3.12062	0.819146
		3.1243	2.929		3.12333	0.817398
		3.12702	2.91787		3.12605	0.813721
		3.12974	2.90662		3.12877	0.813043
		3.13245	2.89563		3.13149	0.811426
		3.13517	2.8859		3.1342	0.810023
		3.13789	2.87548		3.13692	0.807272
		3.1406	2.86585		3.13964	0.804245
		3.14332	2.85787		3.14236	0.801216
		3.14604	2.84714		3.14507	0.7985
		3.14876	2.83792		3.14779	0.797092
		3.15148	2.82833		3.15051	0.795931
		3.15419	2.82032		3.15323	0.793012
		3.15691	2.8122		3.15594	0.789378
		3.15963	2.80293		3.15866	0.788218
		3.16234	2.79213		3.16138	0.786888
		3.16506	2.78125		3.16409	0.784337
		3.16778	2.77098		3.16681	0.781981
		3.1705	2.76404		3.16953	0.779374
		3.17321	2.75484		3.17225	0.777865
		3.17593	2.74848		3.17496	0.775436
		3.17865	2.74084		3.17768	0.77175
		3.18136	2.73035		3.1804	0.769108
		3.18408	2.72008		3.18312	0.766403
		3.1868	2.71043		3.18583	0.765184
		3.18952	2.70167		3.18855	0.76376
		3.19224	2.69451		3.19127	0.760278
		3.19495	2.68531		3.19399	0.756506
		3.19767	2.67634		3.1967	0.757076
		3.20039	2.66824		3.19942	0.75603
		3.2031	2.66201		3.20214	0.75482
		3.20582	2.65397		3.20486	0.752478
		3.20854	2.64609		3.20757	0.750574
		3.21126	2.63887		3.21029	0.74711
		3.21397	2.62932		3.21301	0.744478
		3.21669	2.62146		3.21573	0.742208
		3.21941	2.61308		3.21844	0.740974
		3.22212	2.60748		3.22116	0.740788
		3.22484	2.60107		3.22388	0.739334
		3.22756	2.59597		3.22659	0.737367
		3.23027	2.58954		3.22931	0.734233
		3.233	2.58349		3.23203	0.733732
		3.23571	2.57582		3.23475	0.734167
		3.23843	2.56702		3.23747	0.731324
		3.24115	2.56047		3.24018	0.728936
		3.24386	2.55193		3.2429	0.725808
		3.24658	2.54451		3.24562	0.725588
		3.2493	2.53769		3.24833	0.723478
		3.25202	2.52882		3.25105	0.725132
		3.25474	2.52044		3.25377	0.723092
		3.25745	2.51303		3.25649	0.722344
		3.26017	2.50624		3.2592	0.72095
		3.26289	2.49879		3.26192	0.720008
		3.2656	2.49235		3.26464	0.718182
		3.26832	2.48339		3.26736	0.717192
		3.27104	2.47615		3.27007	0.71598
		3.27376	2.46882		3.27279	0.71254
		3.27647	2.46076		3.27551	0.709353
		3.27919	2.45574		3.27823	0.708616
		3.28191	2.44891		3.28094	0.70457
		3.28462	2.4418		3.28366	0.703877
		3.28734	2.43399		3.28638	0.70234
		3.29006	2.42544		3.28909	0.699556
		3.29277	2.41911		3.29181	0.697817
		3.2955	2.41454		3.29453	0.696235
		3.29821	2.40853		3.29725	0.695023
		3.30093	2.39992		3.29997	0.69259
		3.30365	2.39271		3.30268	0.691664
		3.30636	2.38613		3.3054	0.690161
		3.30908	2.37918		3.30812	0.691344
		3.3118	2.3739		3.31083	0.691312
		3.31452	2.36591		3.31355	0.692453
		3.31723	2.36057		3.31627	0.691855
		3.31995	2.35303		3.31899	0.69092
		3.32267	2.34879		3.3217	0.691131
		3.32538	2.34292		3.32442	0.689784
		3.3281	2.33772		3.32714	0.688058
		3.33082	2.33294		3.32986	0.684634
		3.33354	2.32912		3.33257	0.684301
		3.33626	2.32233		3.33529	0.684626
		3.33897	2.31465		3.33801	0.681793
		3.34169	2.30973		3.34073	0.679957
		3.34441	2.30361		3.34344	0.677081
		3.34712	2.29611		3.34616	0.673883
		3.34984	2.28916		3.34888	0.672085
		3.35256	2.28192		3.35159	0.66878
		3.35527	2.27439		3.35431	0.66543
		3.35799	2.26924		3.35703	0.664936
		3.36071	2.26253		3.35975	0.664748
		3.36343	2.2569		3.36247	0.662648
		3.36614	2.25074		3.36518	0.660899
		3.36886	2.24515		3.3679	0.659278
		3.37158	2.23987		3.37062	0.658445
		3.3743	2.23383		3.37333	0.657447
		3.37702	2.22883		3.37605	0.655692
		3.37973	2.22446		3.37877	0.654417
		3.38245	2.22113		3.38149	0.651745
		3.38517	2.21636		3.3842	0.649337
		3.38788	2.21244		3.38692	0.647681
		3.3906	2.20796		3.38964	0.646315
		3.39332	2.20314		3.39236	0.644743
		3.39604	2.2002		3.39507	0.643317
		3.39875	2.1952		3.39779	0.642373
		3.40147	2.1894		3.40051	0.640067
		3.40419	2.18397		3.40323	0.637872
		3.4069	2.1761		3.40594	0.638071
		3.40962	2.16944		3.40866	0.635609
		3.41234	2.16335		3.41138	0.634627
		3.41506	2.15722		3.41409	0.633189
		3.41777	2.15042		3.41681	0.630285
		3.42049	2.14678		3.41953	0.630571
		3.42321	2.14038		3.42225	0.630519
		3.42593	2.13465		3.42497	0.631531
		3.42864	2.12863		3.42768	0.629953
		3.43136	2.12333		3.4304	0.629761
		3.43408	2.11871		3.43312	0.628906
		3.4368	2.11172		3.43583	0.627479
		3.43951	2.1056		3.43855	0.624221
		3.44223	2.09983		3.44127	0.62286
		3.44495	2.09576		3.44399	0.620115
		3.44766	2.09121		3.4467	0.618172
		3.45038	2.08621		3.44942	0.616367
		3.4531	2.07943		3.45214	0.61554
		3.45582	2.07349		3.45486	0.616232
		3.45854	2.06684		3.45757	0.614165
		3.46125	2.06108		3.46029	0.613632
		3.46397	2.05667		3.46301	0.612924
		3.46669	2.05061		3.46573	0.61157
		3.4694	2.04534		3.46844	0.6105
		3.47212	2.04085		3.47116	0.609156
		3.47484	2.03516		3.47388	0.607872
		3.47756	2.03009		3.47659	0.606767
		3.48027	2.02576		3.47931	0.607929
		3.48299	2.02115		3.48203	0.606233
		3.48571	2.01781		3.48475	0.605143
		3.48842	2.01311		3.48747	0.602453
		3.49114	2.00909		3.49018	0.600244
		3.49386	2.00733		3.4929	0.59811
		3.49658	2.00417		3.49562	0.595887
		3.4993	2.00131		3.49833	0.594845
		3.50201	1.99667		3.50105	0.594561
		3.50473	1.99095		3.50377	0.590656
		3.50745	1.98649		3.50649	0.590579
		3.51016	1.98326		3.50921	0.589856
		3.51288	1.97749		3.51192	0.589468
		3.5156	1.97354		3.51464	0.588607
		3.51832	1.96877		3.51736	0.587629
		3.52103	1.96436		3.52007	0.584574
		3.52375	1.96059		3.52279	0.583628
		3.52647	1.95512		3.52551	0.583015
		3.52919	1.95094		3.52823	0.583099
		3.5319	1.9467		3.53094	0.582715
		3.53462	1.9417		3.53366	0.582489
		3.53734	1.93771		3.53638	0.579808
		3.54006	1.93336		3.53909	0.579885
		3.54277	1.92902		3.54181	0.576738
		3.54549	1.92464		3.54453	0.57639
		3.54821	1.9211		3.54725	0.575431
		3.55092	1.91694		3.54997	0.573503
		3.55364	1.91247		3.55268	0.570887
		3.55636	1.9091		3.5554	0.569519
		3.55908	1.90491		3.55812	0.567087
		3.5618	1.90088		3.56083	0.567587
		3.56451	1.89702		3.56356	0.566668
		3.56723	1.8944		3.56627	0.566778
		3.56995	1.8903		3.56899	0.565402
		3.57266	1.88789		3.57171	0.564852
		3.57538	1.88392		3.57442	0.563676
		3.5781	1.87746		3.57714	0.563685
		3.58082	1.87435		3.57986	0.562613
		3.58353	1.87137		3.58257	0.560318
		3.58625	1.86881		3.58529	0.559327
		3.58897	1.86457		3.58801	0.557637
		3.59168	1.85999		3.59073	0.555916
		3.5944	1.85591		3.59344	0.555478
		3.59712	1.85088		3.59616	0.555459
		3.59984	1.84598		3.59888	0.554303
		3.60256	1.84373		3.60159	0.55288
		3.60527	1.8393		3.60431	0.551479
		3.60799	1.83513		3.60703	0.548713
		3.61071	1.83176		3.60975	0.548693
		3.61342	1.82618		3.61247	0.547502
		3.61614	1.82183		3.61518	0.546318
		3.61886	1.81771		3.6179	0.545202
		3.62158	1.81328		3.62062	0.542671
		3.62429	1.80829		3.62333	0.542729
		3.62701	1.80604		3.62606	0.541614
		3.62973	1.80267		3.62877	0.542085
		3.63244	1.79886		3.63149	0.543619
		3.63516	1.79516		3.63421	0.542229
		3.63788	1.79196		3.63692	0.540552
		3.6406	1.78905		3.63964	0.539234
		3.64332	1.78595		3.64236	0.539125
		3.64603	1.78295		3.64507	0.537282
		3.64875	1.77874		3.64779	0.537177
		3.65147	1.77434		3.65051	0.53733
		3.65418	1.77176		3.65323	0.537471
		3.6569	1.76805		3.65594	0.538517
		3.65962	1.7651		3.65866	0.540017
		3.66234	1.76166		3.66138	0.541472
		3.66505	1.75893		3.66409	0.541441
		3.66777	1.75435		3.66681	0.540641
		3.67049	1.75062		3.66953	0.540205
		3.6732	1.74709		3.67225	0.537941
		3.67592	1.74334		3.67497	0.535785
		3.67864	1.73881		3.67768	0.535615
		3.68136	1.73529		3.6804	0.533388
		3.68408	1.73121		3.68312	0.533092
		3.68679	1.72769		3.68583	0.531819
		3.68951	1.725		3.68856	0.531947
		3.69223	1.72199		3.69127	0.529164
		3.69494	1.72047		3.69399	0.527923
		3.69766	1.71584		3.69671	0.525178
		3.70038	1.71137		3.69942	0.522711
		3.7031	1.70827		3.70214	0.520715
		3.70581	1.70465		3.70486	0.518125
		3.70853	1.69958		3.70757	0.515069
		3.71125	1.69591		3.71029	0.514466
		3.71396	1.69009		3.71301	0.514713
		3.71668	1.68644		3.71573	0.51455
		3.7194	1.68518		3.71844	0.511943
		3.72212	1.68264		3.72116	0.509661
		3.72484	1.67905		3.72388	0.508402
		3.72755	1.67695		3.7266	0.50835
		3.73027	1.67511		3.72931	0.507779
		3.73299	1.67167		3.73203	0.507626
		3.7357	1.66595		3.73475	0.504663
		3.73842	1.6645		3.73747	0.504524
		3.74114	1.66158		3.74018	0.503727
		3.74386	1.6596		3.7429	0.5019
		3.74657	1.65592		3.74562	0.50275
		3.74929	1.65367		3.74833	0.504699
		3.75201	1.65143		3.75106	0.504045
		3.75472	1.64843		3.75377	0.501633
		3.75744	1.64693		3.75649	0.50038
		3.76016	1.64368		3.75921	0.498829
		3.76288	1.64016		3.76192	0.501134
		3.7656	1.63851		3.76464	0.501714
		3.76831	1.6356		3.76736	0.498357
		3.77103	1.63069		3.77007	0.495122
		3.77375	1.62618		3.77279	0.493546
		3.77646	1.6243		3.77551	0.493699
		3.77918	1.62132		3.77823	0.493382
		3.7819	1.61894		3.78095	0.4924
		3.78462	1.61546		3.78366	0.491215
		3.78733	1.61487		3.78638	0.488462
		3.79005	1.61187		3.7891	0.486229
		3.79277	1.60875		3.79181	0.486038
		3.79548	1.6081		3.79453	0.485019
		3.7982	1.60469		3.79725	0.484747
		3.80092	1.6031		3.79997	0.483239
		3.80364	1.60041		3.80268	0.483059
		3.80636	1.59603		3.8054	0.482499
		3.80907	1.5895		3.80812	0.482732
		3.81179	1.58524		3.81083	0.483079
		3.81451	1.58323		3.81356	0.483944
		3.81722	1.58178		3.81627	0.480581
		3.81994	1.5783		3.81899	0.478925
		3.82266	1.57578		3.82171	0.478337
		3.82538	1.57389		3.82442	0.477824
		3.8281	1.57203		3.82714	0.477992
		3.83081	1.5687		3.82986	0.478413
		3.83353	1.56682		3.83257	0.476467
		3.83625	1.56119		3.8353	0.476527
		3.83896	1.5581		3.83801	0.473825
		3.84168	1.55343		3.84073	0.47408
		3.8444	1.54883		3.84345	0.474179
		3.84712	1.54691		3.84616	0.473139
		3.84983	1.54489		3.84888	0.471482
		3.85255	1.54382		3.8516	0.471186
		3.85527	1.54224		3.85431	0.469766
		3.85798	1.53761		3.85703	0.46951
		3.8607	1.5347		3.85975	0.46787
		3.86342	1.52953		3.86247	0.467273
		3.86614	1.52573		3.86518	0.467092
		3.86886	1.52218		3.8679	0.465757
		3.87157	1.5185		3.87062	0.465032
		3.87429	1.51448		3.87333	0.464695
		3.87701	1.51242		3.87606	0.463365
		3.87972	1.51118		3.87877	0.462941
		3.88244	1.50856		3.88149	0.462502
		3.88516	1.50728		3.88421	0.460265
		3.88788	1.50371		3.88692	0.458532
		3.89059	1.5013		3.88964	0.458094
		3.89331	1.49866		3.89236	0.457758
		3.89603	1.49581		3.89507	0.455521
		3.89874	1.49389		3.8978	0.455085
		3.90146	1.49261		3.90051	0.456336
		3.90418	1.49124		3.90323	0.454625
		3.9069	1.48922		3.90595	0.452557
		3.90962	1.48582		3.90866	0.451432
		3.91233	1.48319		3.91138	0.450437
		3.91505	1.48026		3.9141	0.449655
		3.91777	1.47812		3.91681	0.44796
		3.92048	1.4759		3.91953	0.448145
		3.9232	1.47275		3.92225	0.447898
		3.92592	1.47035		3.92497	0.448335
		3.92864	1.46938		3.92768	0.448015
		3.93135	1.46716		3.9304	0.44729
		3.93407	1.46465		3.93312	0.448473
		3.93679	1.4609		3.93583	0.448129
		3.9395	1.45756		3.93856	0.447649
		3.94222	1.45354		3.94127	0.445867
		3.94494	1.44995		3.94399	0.446272
		3.94766	1.44773		3.94671	0.443487
		3.95038	1.44616		3.94942	0.444042
		3.95309	1.44384		3.95214	0.444513
		3.95581	1.44287		3.95486	0.444487
		3.95853	1.44041		3.95757	0.444663
		3.96124	1.43782		3.9603	0.444157
		3.96396	1.43629		3.96301	0.442027
		3.96668	1.43274		3.96573	0.440433
		3.9694	1.42955		3.96845	0.439287
		3.97211	1.42802		3.97116	0.438362
		3.97483	1.42438		3.97388	0.437077
		3.97755	1.42243		3.9766	0.435658
		3.98026	1.42002		3.97931	0.436244
		3.98298	1.41715		3.98203	0.435367
		3.9857	1.41592		3.98475	0.435288
		3.98842	1.41332		3.98747	0.434766
		3.99114	1.40951		3.99019	0.432619
		3.99385	1.40774		3.9929	0.430103
		3.99657	1.40563		3.99562	0.428253
		3.99929	1.40171		3.99834	0.42646
		4.002	1.40028		4.00106	0.425015
		4.00472	1.39777		4.00377	0.424438
		4.00744	1.39662		4.00649	0.424028
		4.01016	1.39583		4.00921	0.421854
		4.01287	1.39379		4.01192	0.420803
		4.01559	1.39185		4.01464	0.419709
		4.01831	1.39		4.01736	0.41947
		4.02102	1.38832		4.02007	0.41818
		4.02374	1.38746		4.0228	0.417715
		4.02646	1.38398		4.02551	0.418255
		4.02918	1.38133		4.02823	0.418483
		4.0319	1.37973		4.03095	0.421657
		4.03461	1.37764		4.03366	0.420517
		4.03733	1.37464		4.03638	0.420173
		4.04005	1.37171		4.0391	0.419889
		4.04276	1.36926		4.04181	0.420445
		4.04548	1.36725		4.04453	0.419047
		4.0482	1.36419		4.04725	0.419402
		4.05092	1.36261		4.04997	0.417572
		4.05363	1.36011		4.05269	0.417059
		4.05635	1.35792		4.0554	0.418335
		4.05907	1.35566		4.05812	0.414981
		4.06178	1.3551		4.06084	0.414498
		4.0645	1.35278		4.06356	0.414045
		4.06722	1.35062		4.06627	0.413558
		4.06994	1.34826		4.06899	0.412177
		4.07266	1.34549		4.07171	0.410175
		4.07537	1.34165		4.07442	0.410347
		4.07809	1.33855		4.07714	0.409249
		4.08081	1.33717		4.07986	0.408212
		4.08352	1.33471		4.08257	0.406984
		4.08624	1.3306		4.0853	0.406358
		4.08896	1.32781		4.08801	0.404326
		4.09168	1.32445		4.09073	0.404618
		4.0944	1.32066		4.09345	0.403509
		4.09711	1.319		4.09616	0.401586
		4.09983	1.31953		4.09888	0.40153
		4.10255	1.31567		4.1016	0.400264
		4.10526	1.31158		4.10431	0.398926
		4.10798	1.30911		4.10703	0.396578
		4.1107	1.30753		4.10975	0.395061
		4.11342	1.30683		4.11247	0.395213
		4.11613	1.30521		4.11519	0.393212
		4.11885	1.30233		4.1179	0.392249
		4.12157	1.30025		4.12062	0.391996
		4.12428	1.29877		4.12334	0.392965
		4.127	1.2977		4.12606	0.391828
		4.12972	1.29632		4.12877	0.390053
		4.13244	1.29385		4.13149	0.389678
		4.13516	1.29168		4.13421	0.389267
		4.13787	1.28906		4.13692	0.388686
		4.14059	1.28351		4.13964	0.386379
		4.14331	1.28045		4.14236	0.386916
		4.14602	1.28094		4.14507	0.386649
		4.14874	1.27968		4.1478	0.386674
		4.15146	1.27829		4.15051	0.386947
		4.15418	1.27704		4.15323	0.385053
		4.15689	1.27575		4.15595	0.384682
		4.15961	1.27669		4.15866	0.384639
		4.16233	1.27311		4.16138	0.38272
		4.16504	1.27055		4.1641	0.381252
		4.16776	1.26755		4.16681	0.379651
		4.17048	1.26435		4.16953	0.380317
		4.1732	1.26326		4.17225	0.381678
		4.17592	1.26209		4.17497	0.379703
		4.17863	1.26036		4.17769	0.379539
		4.18135	1.25883		4.1804	0.379103
		4.18407	1.25675		4.18312	0.379792
		4.18678	1.25539		4.18584	0.378341
		4.1895	1.25284		4.18856	0.378154
		4.19222	1.25049		4.19127	0.378313
		4.19494	1.24808		4.19399	0.376919
		4.19765	1.24558		4.19671	0.376942
		4.20037	1.24254		4.19942	0.377566
		4.20309	1.24101		4.20214	0.377194
		4.2058	1.2386		4.20486	0.377414
		4.20852	1.23625		4.20758	0.377675
		4.21124	1.23487		4.2103	0.377868
		4.21396	1.23355		4.21301	0.37652
		4.21668	1.23147		4.21573	0.376886
		4.21939	1.22887		4.21845	0.376098
		4.22211	1.22675		4.22116	0.375677
		4.22483	1.22398		4.22388	0.375386
		4.22754	1.22024		4.2266	0.375022
		4.23026	1.21627		4.22931	0.373882
		4.23298	1.21395		4.23203	0.371724
		4.2357	1.21259		4.23475	0.371436
		4.23841	1.21161		4.23747	0.370976
		4.24113	1.20956		4.24019	0.36956
		4.24385	1.20832		4.2429	0.368424
		4.24656	1.20553		4.24562	0.369406
		4.24928	1.20329		4.24834	0.369126
		4.252	1.20262		4.25106	0.367586
		4.25472	1.20278		4.25377	0.368286
		4.25744	1.20038		4.25649	0.368867
		4.26015	1.19905		4.25921	0.367552
		4.26287	1.19574		4.26193	0.368549
		4.26559	1.19467		4.26464	0.367799
		4.2683	1.19352		4.26736	0.367746
		4.27102	1.19222		4.27008	0.366378
		4.27374	1.19224		4.2728	0.366629
		4.27646	1.18961		4.27551	0.365389
		4.27917	1.18808		4.27823	0.364219
		4.28189	1.18692		4.28095	0.365179
		4.28461	1.18498		4.28366	0.365037
		4.28732	1.18426		4.28638	0.364665
		4.29004	1.18545		4.2891	0.36335
		4.29276	1.1844		4.29181	0.362168
		4.29548	1.1802		4.29453	0.361433
		4.2982	1.17666		4.29725	0.360203
		4.30091	1.17604		4.29997	0.362695
		4.30363	1.17713		4.30269	0.363208
		4.30635	1.17841		4.3054	0.361384
		4.30906	1.17637		4.30812	0.360623
		4.31178	1.17579		4.31084	0.360923
		4.3145	1.17295		4.31356	0.361126
		4.31722	1.17247		4.31627	0.362004
		4.31993	1.17131		4.31899	0.361409
		4.32265	1.16865		4.32171	0.359863
		4.32537	1.16654		4.32443	0.358015
		4.32808	1.16528		4.32714	0.355926
		4.3308	1.16232		4.32986	0.355529
		4.33352	1.16		4.33258	0.354792
		4.33624	1.15885		4.3353	0.353246
		4.33896	1.15869		4.33801	0.352554
		4.34167	1.15672		4.34073	0.349377
		4.34439	1.15416		4.34345	0.346679
		4.34711	1.15091		4.34616	0.347676
		4.34982	1.14815		4.34888	0.347661
		4.35254	1.14581		4.3516	0.348125
		4.35526	1.14477		4.35431	0.347246
		4.35798	1.14392		4.35703	0.348133
		4.3607	1.14181		4.35975	0.348405
		4.36341	1.14195		4.36247	0.349026
		4.36613	1.1387		4.36519	0.348648
		4.36885	1.13806		4.3679	0.349449
		4.37156	1.1374		4.37062	0.351956
		4.37428	1.13591		4.37334	0.35134
		4.377	1.13242		4.37606	0.354408
		4.37972	1.13109		4.37877	0.354052
		4.38243	1.12964		4.38149	0.35507
		4.38515	1.12914		4.38421	0.354621
		4.38787	1.12858		4.38693	0.354045
		4.39058	1.12753		4.38964	0.352212
		4.3933	1.12693		4.39236	0.35257
		4.39602	1.12466		4.39508	0.35079
		4.39874	1.12221		4.3978	0.35023
		4.40146	1.11915		4.40051	0.347861
		4.40417	1.11588		4.40323	0.347875
		4.40689	1.11434		4.40595	0.348188
		4.40961	1.11355		4.40866	0.347859
		4.41232	1.11159		4.41138	0.347118
		4.41504	1.10932		4.4141	0.344253
		4.41776	1.1098		4.41681	0.341643
		4.42048	1.10935		4.41953	0.340004
		4.42319	1.10766		4.42225	0.340305
		4.42591	1.104		4.42497	0.337658
		4.42863	1.10042		4.42769	0.335809
		4.43134	1.09841		4.4304	0.336231
		4.43406	1.09551		4.43312	0.335199
		4.43678	1.09493		4.43584	0.333951
		4.4395	1.09414		4.43856	0.332601
		4.44222	1.0926		4.44127	0.332729
		4.44493	1.09289		4.44399	0.331791
		4.44765	1.09152		4.44671	0.332393
		4.45037	1.0893		4.44943	0.331438
		4.45308	1.08819		4.45214	0.32887
		4.4558	1.08633		4.45486	0.330494
		4.45852	1.08459		4.45758	0.330367
		4.46124	1.0824		4.4603	0.329137
		4.46395	1.08157		4.46301	0.327916
		4.46667	1.07916		4.46573	0.326895
		4.46939	1.07906		4.46845	0.326268
		4.4721	1.0772		4.47116	0.32656
		4.47482	1.07587		4.47388	0.326293
		4.47754	1.07298		4.4766	0.326738
		4.48026	1.07173		4.47932	0.326936
		4.48298	1.0708		4.48203	0.327276
		4.48569	1.06814		4.48475	0.326327
		4.48841	1.06493		4.48747	0.326042
		4.49113	1.06401		4.49019	0.323485
		4.49384	1.06175		4.4929	0.323683
		4.49656	1.05878		4.49562	0.323068
		4.49928	1.05737		4.49834	0.322254
		4.502	1.05546		4.50106	0.321552
		4.50471	1.05239		4.50377	0.32203
		4.50743	1.05114		4.50649	0.322046
		4.51015	1.04939		4.50921	0.323784
		4.51286	1.04971		4.51193	0.323378
		4.51558	1.0506		4.51464	0.321651
		4.5183	1.0506		4.51736	0.320575
		4.52102	1.05065		4.52008	0.320142
		4.52374	1.05106		4.5228	0.318287
		4.52645	1.05069		4.52551	0.317527
		4.52917	1.04951		4.52823	0.317103
		4.53189	1.04703		4.53095	0.315577
		4.5346	1.04582		4.53367	0.315748
		4.53732	1.04482		4.53638	0.314972
		4.54004	1.04338		4.5391	0.314637
		4.54276	1.04149		4.54182	0.314323
		4.54547	1.04253		4.54453	0.315142
		4.54819	1.04049		4.54725	0.313131
		4.55091	1.04022		4.54997	0.312833
		4.55362	1.03609		4.55269	0.31273
		4.55634	1.03394		4.5554	0.311297
		4.55906	1.03323		4.55812	0.310822
		4.56178	1.02974		4.56084	0.310237
		4.5645	1.02634		4.56356	0.310055
		4.56721	1.0223		4.56627	0.30976
		4.56993	1.02083		4.56899	0.308533
		4.57265	1.02242		4.57171	0.308901
		4.57536	1.02271		4.57443	0.308054
		4.57808	1.02063		4.57714	0.306851
		4.5808	1.02144		4.57986	0.307558
		4.58352	1.02121		4.58258	0.306303
		4.58623	1.01735		4.5853	0.304435
		4.58895	1.01563		4.58801	0.302946
		4.59167	1.01449		4.59073	0.302446
		4.59438	1.01417		4.59345	0.301261
		4.5971	1.01361		4.59617	0.300583
		4.59982	1.01127		4.59888	0.299542
		4.60254	1.01013		4.6016	0.299462
		4.60526	1.00797		4.60432	0.29953
		4.60797	1.00944		4.60703	0.300149
		4.61069	1.00721		4.60975	0.299098
		4.61341	1.00504		4.61247	0.298249
		4.61612	1.0013		4.61519	0.296766
		4.61884	1.00053		4.6179	0.297719
		4.62156	0.999284		4.62062	0.295064
		4.62428	0.996551		4.62334	0.293298
		4.62699	0.997254		4.62606	0.293641
		4.62971	0.996838		4.62877	0.293556
		4.63243	0.997157		4.63149	0.292871
		4.63515	0.995371		4.63421	0.293924
		4.63786	0.992075		4.63693	0.293205
		4.64058	0.992241		4.63964	0.296905
		4.6433	0.989983		4.64236	0.29598
		4.64602	0.989337		4.64508	0.295724
		4.64873	0.988969		4.6478	0.294001
		4.65145	0.986544		4.65051	0.293713
		4.65417	0.986103		4.65323	0.293591
		4.65688	0.984924		4.65595	0.295002
		4.6596	0.985914		4.65867	0.292857
		4.66232	0.984703		4.66138	0.292689
		4.66504	0.983165		4.6641	0.294181
		4.66776	0.982104		4.66682	0.293962
		4.67047	0.980592		4.66953	0.295811
		4.67319	0.977313		4.67225	0.295525
		4.67591	0.975502		4.67497	0.292987
		4.67862	0.976964		4.67769	0.292765
		4.68134	0.975751		4.6804	0.291163
		4.68406	0.974587		4.68312	0.289235
		4.68678	0.974364		4.68584	0.288579
		4.68949	0.972569		4.68856	0.288195
		4.69221	0.970088		4.69127	0.288358
		4.69493	0.969463		4.69399	0.289572
		4.69765	0.967695		4.69671	0.287945
		4.70036	0.965748		4.69943	0.288131
		4.70308	0.964051		4.70214	0.28861
		4.7058	0.962471		4.70486	0.290932
		4.70852	0.962946		4.70758	0.291438
		4.71123	0.961106		4.7103	0.290347
		4.71395	0.960187		4.71301	0.28965
		4.71667	0.958419		4.71573	0.290549
		4.71938	0.955872		4.71845	0.28967
		4.7221	0.953332		4.72117	0.288904
		4.72482	0.954255		4.72388	0.288916
		4.72754	0.951343		4.7266	0.291133
		4.73025	0.948715		4.72932	0.290146
		4.73297	0.948481		4.73203	0.289249
		4.73569	0.949263		4.73475	0.287674
		4.73841	0.948868		4.73747	0.288054
		4.74112	0.947584		4.74019	0.288288
		4.74384	0.945606		4.7429	0.287895
		4.74656	0.944278		4.74562	0.285101
		4.74928	0.94312		4.74834	0.284292
		4.75199	0.942221		4.75106	0.282111
		4.75471	0.94151		4.75377	0.28027
		4.75743	0.942106		4.75649	0.278277
		4.76015	0.940441		4.75921	0.278626
		4.76286	0.941388		4.76193	0.279209
		4.76558	0.938496		4.76464	0.276946
		4.7683	0.938856		4.76736	0.275388
		4.77101	0.93789		4.77008	0.274757
		4.77373	0.937195		4.7728	0.275225
		4.77645	0.934426		4.77551	0.274781
		4.77916	0.932279		4.77823	0.275823
		4.78188	0.931483		4.78095	0.274762
		4.7846	0.930015		4.78367	0.274876
		4.78732	0.930478		4.78638	0.274748
		4.79004	0.928577		4.7891	0.272339
		4.79275	0.925661		4.79182	0.272629
		4.79547	0.924241		4.79453	0.273874
		4.79819	0.923751		4.79725	0.274938
		4.80091	0.922488		4.79997	0.275618
		4.80362	0.919645		4.80269	0.273722
		4.80634	0.919161		4.80541	0.272661
		4.80906	0.916392		4.80812	0.272083
		4.81177	0.915037		4.81084	0.270938
		4.81449	0.913105		4.81356	0.271538
		4.81721	0.913188		4.81627	0.270444
		4.81993	0.913205		4.81899	0.269334
		4.82265	0.910848		4.82171	0.268379
		4.82536	0.910166		4.82443	0.267305
		4.82808	0.907475		4.82714	0.268031
		4.8308	0.906604		4.82986	0.269193
		4.83351	0.907554		4.83258	0.269413
		4.83623	0.90753		4.8353	0.2683
		4.83895	0.906052		4.83801	0.269017
		4.84166	0.904978		4.84073	0.268253
		4.84438	0.906121		4.84345	0.268346
		4.8471	0.905104		4.84617	0.268658
		4.84982	0.904286		4.84888	0.269524
		4.85253	0.902317		4.8516	0.270038
		4.85525	0.90234		4.85432	0.268534
		4.85797	0.901213		4.85703	0.268282
		4.86069	0.899855		4.85975	0.269128
		4.86341	0.898483		4.86247	0.270112
		4.86612	0.897274		4.86519	0.270505
		4.86884	0.896441		4.86791	0.268317
		4.87156	0.896404		4.87062	0.267514
		4.87427	0.895431		4.87334	0.267534
		4.87699	0.893284		4.87606	0.266156
		4.87971	0.892432		4.87877	0.264752
		4.88243	0.892919		4.88149	0.265132
		4.88514	0.891208		4.88421	0.26485
		4.88786	0.890626		4.88693	0.266271
		4.89058	0.889943		4.88964	0.265404
		4.89329	0.889841		4.89236	0.264991
		4.89601	0.889381		4.89508	0.265277
		4.89873	0.887737		4.8978	0.264543
		4.90145	0.88598		4.90051	0.26313
		4.90416	0.884097		4.90323	0.262192
		4.90688	0.883449		4.90595	0.260281
		4.9096	0.88083		4.90867	0.25991
		4.91232	0.880945		4.91138	0.258845
		4.91503	0.880373		4.9141	0.25949
		4.91775	0.878661		4.91682	0.259319
		4.92047	0.878842		4.91953	0.260211
		4.92319	0.876759		4.92225	0.261042
		4.92591	0.875546		4.92497	0.260787
		4.92862	0.872511		4.92769	0.26084
		4.93134	0.871471		4.93041	0.26062
		4.93406	0.869515		4.93312	0.260528
		4.93677	0.86803		4.93584	0.259272
		4.93949	0.869561		4.93856	0.258077
		4.94221	0.869568		4.94127	0.257657
		4.94493	0.868725		4.94399	0.256052
		4.94764	0.868268		4.94671	0.256062
		4.95036	0.868068		4.94943	0.257849
		4.95308	0.867302		4.95214	0.258316
		4.95579	0.865456		4.95486	0.257261
		4.95851	0.86348		4.95758	0.256509
		4.96123	0.863571		4.9603	0.255162
		4.96395	0.863054		4.96301	0.252684
		4.96666	0.861689		4.96573	0.252636
		4.96938	0.862875		4.96845	0.249249
		4.9721	0.864434		4.97117	0.247996
		4.97482	0.863313		4.97388	0.247168
		4.97753	0.863214		4.9766	0.247357
		4.98025	0.861428		4.97932	0.248053
		4.98297	0.860506		4.98203	0.247491
		4.98569	0.861261		4.98475	0.246986
		4.9884	0.862065		4.98747	0.247861
		4.99112	0.862684		4.99019	0.246652
		4.99384	0.862532		4.99291	0.245625
		4.99655	0.862864		4.99562	0.245766
		4.99927	0.862469		4.99834	0.246528

## Sheet: Figure 1c
Figure 1c
		ACPA IgG			RA plasma		HD plasma
		(OD415nm)		Plasma	2.471	2.534	0.059	0.059
				ACPA-depl. plasma	0.139	0.134	0.048	0.038
				Purified ACPA	2.491	2.397	0.159	0.156
		Anti-TT IgG			RA plasma		HD plasma
		(OD415nm)		Plasma	2.671	2.662	1.636	1.555
				ACPA-depl. plasma	2.186	2.216	1.358	1.352
				Purified ACPA	0.032	0.056	0.021	0.039

## Sheet: Figure 2a
Figure 2a
		Abundance of top 10 Fab molecules and remaining Fab molecules as visualized in the donut charts in Figure 2a.
			Abundance (%) from highest to lowest abundant Fab molecule
			1	2	3	4	5	6	7	8	9	10	Remaining Fab molecules
		Patient 1	0.0582177	0.0223896	0.0201013	0.016955	0.0169367	0.0168769	0.0149027	0.0141977	0.0126488	0.0121174	0.794656
		Patient 2	0.0860754	0.0779364	0.0414559	0.0326947	0.0216089	0.0203097	0.0185988	0.0151681	0.0139764	0.013473	0.658703
		Patient 3	0.0809771	0.0242855	0.0232434	0.0209924	0.0199538	0.019772	0.0157504	0.0115889	0.008979	0.00859934	0.765858
		Patient 4	0.0429852	0.0409594	0.0350072	0.0230134	0.0194849	0.0157779	0.0157037	0.0138469	0.0131119	0.0111392	0.76897
		Patient 5	0.0429228	0.0372129	0.0308818	0.0239413	0.0217973	0.0212304	0.0156424	0.015068	0.0139329	0.0136447	0.763726
		Patient 6	0.0595428	0.044195	0.0365805	0.0330459	0.021977	0.0213078	0.0185485	0.0154796	0.0138662	0.0133446	0.722112
		Patient 7	0.135414	0.0780833	0.0640968	0.052514	0.0319961	0.0288494	0.0216666	0.0212074	0.019385	0.0166813	0.530106
		Patient 8	0.0961958	0.0496155	0.0450901	0.0362271	0.0305646	0.0255964	0.0224189	0.0213696	0.0179632	0.0179098	0.637049

## Sheet: Figure 2b
Figure 2b
			Degree of overlap (%)
			Patient 1	Patient 2	Patient 3	Patient 4	Patient 5	Patient 6	Patient 7	Patient 8
		Patient 1	1
		Patient 2	0.055777	1
		Patient 3	0.01636	0.018121	1
		Patient 4	0.029035	0.05699	0.009785	1
		Patient 5	0.029201	0.045552	0.035269	0.014762	1
		Patient 6	0.021836	0.020133	0.003594	0.018495	0.011645	1
		Patient 7	0.006924	0.130162	0.011142	0.002583	0.002286	0.003415	1
		Patient 8	0.009577	0.028253	0.015512	0.028766	0.001404	0.00869	0.047692	1

## Sheet: Figure 4b
Figure 4b
		Abundance of Fab glycosylation (%)
		Plasma IgG1	ACPA IgG1
		3.3	68.4
		6.1	54.5
		2.1	72.9
		5.3	55.2
		1.7	50
		19.3	52.1
		4.2	74.8
		5.2	62.1

## Sheet: Figure 4c
Figure 4c
			Abundance of Fab molecules with zero, one or two and more glycans (%)
			Plasma IgG1								ACPA IgG1
	# glycans	0	96.7	93.9	97.9	94.7	98.3	80.7	95.8	94.8	31.6	45.5	27.1	44.8	50	47.9	25.2	37.9
		1	3	5.5	2.1	5.3	1.7	19.3	4.2	5.2	54.8	45.9	57.7	41.4	44	38.9	69.7	49.7
		≥2	0.3	0.6	0	0	0	0.1	0	0	13.6	8.7	15.1	13.8	6	13.1	5.1	12.4

## Sheet: Supplementary Figure 1
Supplementary Figure 1
		Abundance of top 10 Fab molecules and remaining Fab molecules as visualized in the donut charts in Supplementary Figure 1.
			Abundance (%) from highest to lowest abundant Fab molecule
			1	2	3	4	5	6	7	8	9	10	Remaining Fab molecules
	Patient 2	Replicate 1	0.0860754	0.0779364	0.0414559	0.0326947	0.0216089	0.0203097	0.0185988	0.0151681	0.0139764	0.013473	0.658703
	Patient 2	Replicate 2	0.091	0.082	0.038	0.036	0.033	0.019	1.7	0.014	0.013	0.012	0.647

## Sheet: Supplementary Figure 2a
Supplementary Figure 2a
		RA plasma + mAbs			RA plasma 1:2-diluted + mAbs			RA plasma 1:4-diluted + mAbs			RA plasma 1:8-diluted + mAbs			HD plasma + mAbs
		Elution volume (mL)	UV absorption 280 nm (mAU)		Elution volume (mL)	UV absorption 280 nm (mAU)		Elution volume (mL)	UV absorption 280 nm (mAU)		Elution volume (mL)	UV absorption 280 nm (mAU)		Elution volume (mL)	UV absorption 280 nm (mAU)			Note: Values between an elution volume of 1 and 3.5 mL are shown in the Figure
		0.000616	-0.52781		0.001027	-0.49213		0.002593	-0.40401		0.001419	-0.42468		0.000695	-0.26232
		0.003214	-0.52819		0.003628	-0.49175		0.005195	-0.40436		0.004016	-0.42496		0.003296	-0.26326
		0.005816	-0.53006		0.006226	-0.49085		0.007793	-0.40475		0.006618	-0.42562		0.005898	-0.26248
		0.008417	-0.53112		0.008828	-0.49028		0.010394	-0.40332		0.009216	-0.42517		0.008496	-0.26235
		0.011015	-0.5314		0.011429	-0.49024		0.012992	-0.40208		0.011817	-0.4229		0.011097	-0.26362
		0.013617	-0.53106		0.014027	-0.48787		0.015594	-0.4025		0.014419	-0.42386		0.013695	-0.26396
		0.016215	-0.53221		0.016629	-0.48926		0.018195	-0.40435		0.017017	-0.42269		0.016297	-0.26446
		0.018816	-0.5315		0.01923	-0.49171		0.020793	-0.40612		0.019619	-0.42268		0.018898	-0.26579
		0.021418	-0.5337		0.021828	-0.49151		0.023395	-0.40751		0.02222	-0.42248		0.021496	-0.26673
		0.024016	-0.53425		0.02443	-0.4924		0.025993	-0.40897		0.024818	-0.42412		0.024098	-0.26806
		0.026617	-0.53489		0.027031	-0.4941		0.028594	-0.41021		0.02742	-0.42521		0.026696	-0.26972
		0.029219	-0.5357		0.029633	-0.49423		0.031192	-0.41077		0.030017	-0.42776		0.029297	-0.27167
		0.031817	-0.53711		0.032231	-0.495		0.033794	-0.41105		0.032619	-0.43045		0.031899	-0.27439
		0.034418	-0.53786		0.034832	-0.49697		0.036395	-0.41343		0.035221	-0.43314		0.034497	-0.27759
		0.03702	-0.54064		0.037434	-0.50007		0.038993	-0.41434		0.037818	-0.43571		0.037098	-0.27994
		0.039618	-0.54242		0.040032	-0.50162		0.041595	-0.41497		0.04042	-0.43905		0.039696	-0.28112
		0.04222	-0.54568		0.042633	-0.50249		0.044193	-0.41468		0.043022	-0.44156		0.042298	-0.28193
		0.044817	-0.54563		0.045235	-0.50329		0.046794	-0.41475		0.04562	-0.44246		0.044899	-0.28214
		0.047419	-0.5475		0.047833	-0.50606		0.049396	-0.41613		0.048221	-0.4446		0.047497	-0.28387
		0.050021	-0.54661		0.050435	-0.50525		0.051994	-0.41786		0.050819	-0.44623		0.050099	-0.28435
		0.052618	-0.54773		0.053036	-0.50463		0.054595	-0.41976		0.053421	-0.44813		0.052697	-0.28444
		0.05522	-0.54805		0.055634	-0.50757		0.057193	-0.41957		0.056022	-0.44911		0.055298	-0.28544
		0.057822	-0.5413		0.058236	-0.50225		0.059795	-0.40174		0.05862	-0.44451		0.0579	-0.28346
		0.060419	-0.49704		0.060837	-0.46528		0.062392	-0.35669		0.061222	-0.42633		0.060498	-0.27352
		0.063021	-0.40823		0.063435	-0.39398		0.064994	-0.29126		0.063823	-0.39328		0.063099	-0.25353
		0.065623	-0.29778		0.066037	-0.30631		0.067596	-0.21559		0.066421	-0.34784		0.065697	-0.22417
		0.068221	-0.17112		0.068638	-0.18266		0.070194	-0.13201		0.069023	-0.29543		0.068299	-0.18613
		0.070822	-0.037		0.071236	0.020957		0.072795	-0.04423		0.071621	-0.23762		0.0709	-0.14453
		0.07342	0.102669		0.073838	0.152476		0.075393	0.046858		0.074222	-0.17812		0.073498	-0.10014
		0.076022	0.251847		0.076439	0.285672		0.077995	0.14054		0.076824	-0.11551		0.0761	-0.05223
		0.078623	0.4035		0.079037	0.418082		0.080596	0.240098		0.079422	-0.04983		0.078698	-0.00267
		0.081221	0.55767		0.081639	0.553582		0.083194	0.344857		0.082023	0.018256		0.081299	0.047216
		0.083823	0.719341		0.08424	0.693477		0.085796	0.447568		0.084625	0.086918		0.083897	0.099718
		0.086424	0.886449		0.086838	0.835389		0.088393	0.551827		0.087223	0.15602		0.086499	0.15183
		0.089022	1.05865		0.08944	0.97876		0.090995	0.661713		0.089824	0.229874		0.0891	0.20857
		0.091624	1.22985		0.092041	1.12361		0.093593	0.774944		0.092426	0.303612		0.091698	0.266216
		0.094221	1.4058		0.094643	1.27241		0.096195	0.89073		0.095024	0.379562		0.0943	0.324697
		0.096823	1.58608		0.097241	1.426		0.098796	1.00694		0.097625	0.458479		0.096898	0.385288
		0.099425	1.76547		0.099842	1.57978		0.101394	1.11146		0.100223	0.534234		0.099499	0.447133
		0.102023	1.91252		0.102444	1.70724		0.103996	1.19045		0.102825	0.598948		0.102101	0.502823
		0.104624	2.01882		0.105042	1.79954		0.106593	1.25109		0.105426	0.650864		0.104699	0.547369
		0.107226	2.10738		0.107644	1.87893		0.109195	1.30297		0.108024	0.691946		0.1073	0.585362
		0.109824	2.18047		0.110245	1.92937		0.111797	1.35146		0.110626	0.728049		0.109898	0.617185
		0.112425	2.24905		0.112843	1.89748		0.114394	1.39705		0.113227	0.760858		0.1125	0.64597
		0.115027	2.31477		0.115445	1.94137		0.116996	1.43958		0.115825	0.790655		0.115101	0.672166
		0.117625	2.37476		0.118046	1.98642		0.119594	1.48101		0.118427	0.819071		0.117699	0.698841
		0.120226	2.43602		0.120644	2.03052		0.122196	1.52		0.121025	0.847313		0.120301	0.723279
		0.122824	2.49037		0.123246	2.07566		0.124793	1.55552		0.123626	0.874431		0.122899	0.747956
		0.125426	2.54428		0.125847	2.11883		0.127395	1.594		0.126228	0.902691		0.1255	0.770698
		0.128027	2.59354		0.128445	2.16144		0.129997	1.63131		0.128826	0.929318		0.128102	0.79487
		0.130625	2.63959		0.131047	2.20396		0.132594	1.66471		0.131427	0.95461		0.1307	0.815264
		0.133227	2.68773		0.133648	2.24461		0.135196	1.69596		0.134029	0.978224		0.133301	0.834155
		0.135828	2.73248		0.136246	2.28321		0.137794	1.72788		0.136627	1.00339		0.135899	0.854462
		0.138426	2.77755		0.138848	2.31943		0.140395	1.75836		0.139228	1.02456		0.138501	0.873817
		0.141028	2.8143		0.141449	2.35238		0.142997	1.78315		0.141826	1.04304		0.141102	0.890476
		0.143629	2.85136		0.144047	2.38337		0.145595	1.80614		0.144428	1.0611		0.1437	0.906887
		0.146227	2.88316		0.146649	2.41127		0.148196	1.82763		0.147029	1.07481		0.146302	0.925143
		0.148829	2.90833		0.14925	2.43439		0.150794	1.84971		0.149627	1.0922		0.1489	0.940594
		0.151427	2.93287		0.151848	2.45673		0.153396	1.86942		0.152229	1.10788		0.151501	0.955263
		0.154028	2.9542		0.15445	2.47767		0.155994	1.8875		0.15483	1.12315		0.154099	0.970451
		0.15663	2.97579		0.157052	2.49648		0.158595	1.90483		0.157428	1.13976		0.156701	0.985311
		0.159228	2.99404		0.159653	2.51359		0.161197	1.91884		0.16003	1.15408		0.159302	0.999552
		0.161829	3.0103		0.162251	2.53142		0.163795	1.93191		0.162628	1.16522		0.1619	1.01229
		0.164431	3.02451		0.164853	2.54594		0.166396	1.94579		0.165229	1.17724		0.164502	1.02447
		0.167029	3.03594		0.167454	2.5585		0.168994	1.95753		0.167831	1.18753		0.167099	1.03743
		0.16963	3.04433		0.170052	2.56859		0.171596	1.96982		0.170429	1.19849		0.169701	1.04884
		0.172228	3.04963		0.172654	2.57764		0.174197	1.98048		0.17303	1.20867		0.172303	1.06209
		0.17483	3.05332		0.175255	2.5857		0.176795	1.98823		0.175632	1.2197		0.1749	1.0769
		0.177431	3.05436		0.177853	2.59157		0.179397	1.99431		0.17823	1.22666		0.177502	1.08907
		0.180029	3.04949		0.180455	2.59414		0.181995	2.00049		0.180831	1.23555		0.1801	1.09878
		0.182631	3.04809		0.183056	2.59461		0.184596	2.00706		0.183429	1.24519		0.182702	1.1099
		0.185233	3.04004		0.185654	2.59176		0.187194	2.01385		0.186031	1.2537		0.185303	1.11997
		0.18783	3.03307		0.188256	2.59146		0.189796	2.02099		0.188633	1.26396		0.187901	1.13091
		0.190432	3.02609		0.190857	2.58962		0.192397	2.02635		0.19123	1.26906		0.190503	1.14102
		0.193034	3.01866		0.193455	2.58534		0.194995	2.0286		0.193832	1.27556		0.1931	1.15156
		0.195631	3.00814		0.196057	2.57881		0.197597	2.03114		0.196434	1.28088		0.195702	1.16343
		0.198233	2.99326		0.198658	2.57058		0.200195	2.0323		0.199031	1.2863		0.198304	1.17404
		0.200831	2.97766		0.201256	2.56178		0.202796	2.03412		0.201633	1.29007		0.200901	1.18349
		0.203432	2.96027		0.203858	2.5474		0.205398	2.03275		0.204231	1.29459		0.203503	1.19514
		0.206034	2.9396		0.206459	2.53077		0.207996	2.028		0.206832	1.30021		0.206101	1.2057
		0.208632	2.91423		0.209057	2.51366		0.210597	2.02362		0.209434	1.30403		0.208703	1.21486
		0.211234	2.8906		0.211659	2.49498		0.213195	2.01842		0.212032	1.30474		0.211304	1.22639
		0.213835	2.87018		0.214261	2.47854		0.215797	2.0144		0.214634	1.3056		0.213902	1.23656
		0.216433	2.84834		0.216858	2.45995		0.218395	2.01042		0.217235	1.30925		0.216504	1.24551
		0.219035	2.82616		0.21946	2.44211		0.220996	2.00756		0.219833	1.31379		0.219101	1.25727
		0.221636	2.80785		0.222062	2.42699		0.223598	2.00388		0.222435	1.31803		0.221703	1.27161
		0.224234	2.7908		0.224663	2.41192		0.226196	2.00241		0.225032	1.32395		0.224305	1.28556
		0.226836	2.77804		0.227261	2.39916		0.228797	2.00301		0.227634	1.33154		0.226902	1.2997
		0.229433	2.76545		0.229863	2.38833		0.231395	2.00373		0.230236	1.33722		0.229504	1.31342
		0.232035	2.75561		0.232464	2.38103		0.233997	2.00466		0.232833	1.34512		0.232102	1.32971
		0.234637	2.74662		0.235062	2.37433		0.236598	2.00716		0.235435	1.35429		0.234703	1.3453
		0.237234	2.74035		0.237664	2.36922		0.239196	2.01095		0.238037	1.36338		0.237305	1.35893
		0.239836	2.7397		0.240265	2.36762		0.241798	2.01704		0.240634	1.37467		0.239903	1.37501
		0.242438	2.7404		0.242863	2.36817		0.244396	2.02458		0.243236	1.39002		0.242505	1.39197
		0.245036	2.74462		0.245465	2.3741		0.246997	2.03661		0.245834	1.40531		0.245102	1.41045
		0.247637	2.75437		0.248066	2.38511		0.249595	2.05129		0.248436	1.42132		0.247704	1.42818
		0.250235	2.7686		0.250664	2.39773		0.252197	2.06844		0.251037	1.43997		0.250302	1.44883
		0.252837	2.78601		0.253266	2.41591		0.254798	2.08641		0.253635	1.46153		0.252903	1.46986
		0.255438	2.80435		0.255867	2.43346		0.257396	2.10439		0.256237	1.48243		0.255505	1.49316
		0.258036	2.82467		0.258465	2.45269		0.259998	2.1264		0.258838	1.50255		0.258103	1.51751
		0.260638	2.84724		0.261067	2.47396		0.262595	2.14699		0.261436	1.5222		0.260704	1.54103
		0.263239	2.8689		0.263668	2.49715		0.265197	2.16736		0.264038	1.54427		0.263302	1.5631
		0.265837	2.88781		0.266266	2.52041		0.267799	2.18736		0.266635	1.5644		0.265904	1.58546
		0.268439	2.90289		0.268868	2.54305		0.270396	2.20416		0.269237	1.58115		0.268506	1.60695
		0.27104	2.91745		0.27147	2.56307		0.272998	2.21992		0.271839	1.59854		0.271103	1.62672
		0.273638	2.93071		0.274067	2.57959		0.275596	2.23434		0.274437	1.61405		0.273705	1.64452
		0.27624	2.94347		0.276669	2.59407		0.278198	2.24875		0.277038	1.62468		0.276303	1.66147
		0.278838	2.95515		0.279271	2.60745		0.280795	2.26091		0.27964	1.63604		0.278904	1.67624
		0.281439	2.96426		0.281868	2.62005		0.283397	2.27039		0.282238	1.64494		0.281506	1.68947
		0.284041	2.97216		0.28447	2.62963		0.285999	2.27944		0.284839	1.65085		0.284104	1.70091
		0.286639	2.97668		0.287072	2.63784		0.288596	2.28441		0.287437	1.65537		0.286705	1.70871
		0.28924	2.98043		0.289673	2.64315		0.291198	2.28929		0.290039	1.65847		0.289303	1.71671
		0.291842	2.98368		0.292271	2.64648		0.293796	2.2907		0.29264	1.66091		0.291905	1.72348
		0.29444	2.98346		0.294873	2.6468		0.296397	2.29077		0.295238	1.66094		0.294507	1.72817
		0.297041	2.98217		0.297474	2.64767		0.298999	2.28972		0.29784	1.66028		0.297104	1.72747
		0.299643	2.97954		0.300072	2.64817		0.301597	2.28629		0.300441	1.65813		0.299706	1.72558
		0.302241	2.97512		0.302674	2.64626		0.304199	2.28046		0.303039	1.65437		0.302304	1.72269
		0.304842	2.97084		0.305275	2.64188		0.306796	2.27554		0.305641	1.64893		0.304905	1.71886
		0.30744	2.96735		0.307873	2.63768		0.309398	2.27048		0.308239	1.64355		0.307507	1.71491
		0.310042	2.96572		0.310475	2.63305		0.311996	2.26868		0.31084	1.63877		0.310105	1.71153
		0.312643	2.964		0.313076	2.62749		0.314597	2.26474		0.313442	1.6352		0.312706	1.70839
		0.315241	2.9646		0.315674	2.62524		0.317199	2.26029		0.31604	1.63242		0.315304	1.70461
		0.317843	2.96362		0.318276	2.62431		0.319797	2.25699		0.318641	1.63217		0.317906	1.70152
		0.320444	2.96392		0.320877	2.62313		0.322398	2.25392		0.321243	1.63153		0.320504	1.69967
		0.323042	2.96388		0.323475	2.6215		0.324996	2.25165		0.323841	1.63093		0.323105	1.69761
		0.325644	2.96484		0.326077	2.61973		0.327598	2.24901		0.326442	1.63025		0.325707	1.69455
		0.328242	2.96629		0.328679	2.61776		0.3302	2.24858		0.32904	1.6301		0.328305	1.69203
		0.330843	2.96937		0.331276	2.61653		0.332797	2.24841		0.331642	1.63099		0.330906	1.69152
		0.333445	2.97253		0.333878	2.61548		0.335399	2.24791		0.334243	1.63146		0.333504	1.69052
		0.336043	2.97391		0.33648	2.61656		0.337997	2.24776		0.336841	1.63207		0.336106	1.68784
		0.338644	2.97431		0.339077	2.61527		0.340598	2.24825		0.339443	1.63228		0.338707	1.68743
		0.341246	2.97583		0.341679	2.61483		0.3432	2.24826		0.342044	1.6327		0.341305	1.6859
		0.343844	2.97822		0.344281	2.61451		0.345798	2.25005		0.344642	1.63338		0.343907	1.68384
		0.346445	2.97878		0.346878	2.61261		0.348399	2.2502		0.347244	1.63354		0.346505	1.68454
		0.349047	2.98015		0.34948	2.61185		0.350997	2.25068		0.349842	1.63198		0.349106	1.68319
		0.351645	2.98106		0.352082	2.61131		0.353599	2.24895		0.352443	1.63209		0.351708	1.68141
		0.354247	2.9821		0.354683	2.61055		0.356197	2.2503		0.355045	1.63151		0.354306	1.67903
		0.356844	2.98408		0.357281	2.61045		0.358798	2.25187		0.357643	1.63147		0.356907	1.67788
		0.359446	2.98657		0.359883	2.60987		0.3614	2.25273		0.360244	1.63232		0.359505	1.67813
		0.362048	2.98791		0.362484	2.60988		0.363998	2.25398		0.362846	1.6329		0.362107	1.67816
		0.364645	2.98896		0.365082	2.61041		0.366599	2.25401		0.365444	1.63333		0.364708	1.67728
		0.367247	2.98958		0.367684	2.61061		0.369197	2.25546		0.368045	1.63338		0.367306	1.67803
		0.369849	2.99046		0.370285	2.61199		0.371799	2.25504		0.370643	1.63422		0.369908	1.67786
		0.372446	2.98961		0.372883	2.61095		0.3744	2.25522		0.373245	1.63396		0.372506	1.67607
		0.375048	2.98762		0.375485	2.61207		0.376998	2.25468		0.375846	1.6326		0.375107	1.6741
		0.37765	2.98923		0.378087	2.61041		0.3796	2.25391		0.378444	1.6321		0.377709	1.67316
		0.380247	2.98984		0.380684	2.61064		0.382198	2.25426		0.381046	1.63206		0.380307	1.67124
		0.382849	2.99139		0.383286	2.61016		0.384799	2.25415		0.383647	1.63134		0.382908	1.67193
		0.385447	2.99228		0.385888	2.61035		0.387397	2.25272		0.386245	1.63277		0.385506	1.67265
		0.388049	2.99364		0.388485	2.61169		0.389999	2.254		0.388847	1.63372		0.388108	1.67154
		0.39065	2.99456		0.391087	2.61099		0.3926	2.25379		0.391445	1.63411		0.390709	1.67109
		0.393248	2.99427		0.393689	2.61137		0.395198	2.25417		0.394046	1.63687		0.393307	1.67137
		0.39585	2.99447		0.396286	2.61246		0.3978	2.25301		0.396648	1.63737		0.395909	1.67265
		0.398451	2.99255		0.398888	2.61135		0.400398	2.25226		0.399246	1.63763		0.398507	1.67101
		0.401049	2.99189		0.40149	2.61124		0.402999	2.25158		0.401847	1.63644		0.401108	1.67013
		0.403651	2.99132		0.404087	2.61239		0.405601	2.24949		0.404449	1.63655		0.40371	1.66675
		0.406248	2.9911		0.406689	2.6129		0.408199	2.24887		0.407047	1.63617		0.406308	1.66652
		0.40885	2.99294		0.409291	2.61296		0.4108	2.24843		0.409648	1.63624		0.408909	1.66573
		0.411452	2.99411		0.411889	2.61313		0.413398	2.24831		0.412246	1.63634		0.411507	1.66525
		0.41405	2.99599		0.41449	2.61566		0.416	2.24816		0.414848	1.63489		0.414109	1.66552
		0.416651	2.99823		0.417092	2.61543		0.418597	2.24724		0.41745	1.63534		0.416707	1.66598
		0.419253	2.99956		0.419693	2.61553		0.421199	2.24692		0.420047	1.63634		0.419308	1.66538
		0.421851	3.00194		0.422291	2.61696		0.423801	2.24485		0.422649	1.63597		0.42191	1.66588
		0.424452	3.0006		0.424893	2.61754		0.426399	2.24331		0.425251	1.63709		0.424508	1.66566
		0.427054	2.99933		0.427494	2.6162		0.429	2.2437		0.427848	1.6366		0.427109	1.66447
		0.429652	2.99997		0.430092	2.61496		0.431598	2.2426		0.43045	1.63646		0.429707	1.66387
		0.432253	3.00035		0.432694	2.61436		0.4342	2.24219		0.433048	1.63713		0.432309	1.66408
		0.434851	3.00287		0.435296	2.61493		0.436801	2.24311		0.435649	1.63493		0.43491	1.66396
		0.437453	3.00456		0.437893	2.61597		0.439399	2.24397		0.438251	1.63636		0.437508	1.66477
		0.440054	3.00791		0.440495	2.61706		0.442001	2.24363		0.440849	1.63737		0.44011	1.66598
		0.442652	3.0084		0.443097	2.61911		0.444598	2.24362		0.44345	1.63721		0.442707	1.66628
		0.445254	3.01078		0.445694	2.61886		0.4472	2.2449		0.446052	1.63771		0.445309	1.66829
		0.447855	3.01331		0.448296	2.61916		0.449798	2.24642		0.44865	1.63855		0.447911	1.66777
		0.450453	3.01465		0.450898	2.62017		0.4524	2.24815		0.451252	1.63873		0.450509	1.66692
		0.453055	3.01576		0.453495	2.62106		0.455001	2.25021		0.453849	1.64023		0.45311	1.66855
		0.455656	3.01664		0.456097	2.62194		0.457599	2.25093		0.456451	1.6422		0.455708	1.66926
		0.458254	3.01681		0.458699	2.62343		0.460201	2.25261		0.459053	1.64267		0.45831	1.66965
		0.460856	3.01704		0.461297	2.62709		0.462798	2.25245		0.46165	1.64149		0.460911	1.67096
		0.463454	3.01765		0.463898	2.6274		0.4654	2.25449		0.464252	1.64194		0.463509	1.67171
		0.466055	3.02059		0.4665	2.62692		0.468002	2.2559		0.466854	1.64391		0.466111	1.67248
		0.468657	3.02254		0.469098	2.62974		0.470599	2.25648		0.469451	1.6452		0.468708	1.6712
		0.471255	3.02336		0.471699	2.63351		0.473201	2.25783		0.472053	1.64734		0.47131	1.67091
		0.473856	3.02359		0.474301	2.63676		0.475799	2.26013		0.474651	1.64959		0.473912	1.67159
		0.476458	3.0258		0.476899	2.63821		0.4784	2.26011		0.477253	1.65078		0.47651	1.67182
		0.479056	3.02827		0.4795	2.63939		0.480998	2.26147		0.479854	1.64937		0.479111	1.67079
		0.481657	3.02962		0.482102	2.64109		0.4836	2.26418		0.482452	1.6501		0.481709	1.67101
		0.484255	3.03326		0.484703	2.64086		0.486202	2.26564		0.485054	1.6519		0.484311	1.67036
		0.486857	3.03665		0.487301	2.64213		0.488799	2.26625		0.487655	1.65277		0.486908	1.67033
		0.489458	3.03992		0.489903	2.6426		0.491401	2.2685		0.490253	1.6525		0.48951	1.67188
		0.492056	3.04211		0.492505	2.64637		0.493999	2.26889		0.492855	1.65253		0.492112	1.67316
		0.494658	3.04497		0.495102	2.64804		0.4966	2.26887		0.495452	1.65312		0.494709	1.67332
		0.49726	3.04821		0.497704	2.64886		0.499202	2.27071		0.498054	1.6549		0.497311	1.67229
		0.499857	3.0529		0.500306	2.65228		0.5018	2.27232		0.500656	1.65708		0.499909	1.67234
		0.502459	3.0569		0.502903	2.65309		0.504401	2.27506		0.503253	1.65911		0.502511	1.6736
		0.505061	3.06029		0.505505	2.65499		0.506999	2.27584		0.505855	1.65972		0.505112	1.67377
		0.507658	3.06303		0.508107	2.65702		0.509601	2.27818		0.508457	1.65803		0.50771	1.67405
		0.51026	3.06693		0.510704	2.65719		0.512199	2.28022		0.511055	1.6591		0.510312	1.67713
		0.512858	3.07044		0.513306	2.65738		0.5148	2.28242		0.513656	1.65784		0.512909	1.67868
		0.515459	3.07397		0.515908	2.65909		0.517402	2.28203		0.516254	1.65852		0.515511	1.68026
		0.518061	3.07696		0.518506	2.65978		0.52	2.28465		0.518856	1.66147		0.518113	1.68017
		0.520659	3.07987		0.521107	2.66225		0.522601	2.28557		0.521457	1.66379		0.52071	1.68129
		0.52326	3.08468		0.523709	2.66598		0.525199	2.28718		0.524055	1.66555		0.523312	1.68394
		0.525862	3.08851		0.526307	2.66771		0.527801	2.28903		0.526657	1.66788		0.52591	1.68571
		0.52846	3.09184		0.528908	2.67044		0.530402	2.29128		0.529258	1.67001		0.528511	1.68719
		0.531062	3.09409		0.53151	2.6734		0.533	2.2938		0.531856	1.67386		0.531113	1.68918
		0.533663	3.09777		0.534108	2.67463		0.535602	2.29506		0.534458	1.6779		0.533711	1.69076
		0.536261	3.10267		0.536709	2.67626		0.5382	2.29834		0.537056	1.6799		0.536313	1.69194
		0.538863	3.10643		0.539311	2.67988		0.540801	2.29923		0.539657	1.68173		0.53891	1.69584
		0.54146	3.10972		0.541909	2.68113		0.543399	2.3021		0.542259	1.68417		0.541512	1.69753
		0.544062	3.11243		0.54451	2.68401		0.546001	2.30474		0.544857	1.68542		0.544114	1.69622
		0.546664	3.11745		0.547112	2.6878		0.548602	2.30845		0.547458	1.68768		0.546711	1.69806
		0.549261	3.1244		0.549714	2.69156		0.5512	2.30997		0.55006	1.69213		0.549313	1.69944
		0.551863	3.13061		0.552311	2.69557		0.553802	2.31173		0.552658	1.69464		0.551911	1.70163
		0.554465	3.13661		0.554913	2.69926		0.5564	2.31342		0.555259	1.69773		0.554512	1.70363
		0.557063	3.14278		0.557515	2.70366		0.559001	2.31666		0.557857	1.70056		0.557114	1.70355
		0.559664	3.14884		0.560112	2.70912		0.561603	2.318		0.560459	1.70246		0.559712	1.70616
		0.562262	3.15518		0.562714	2.71311		0.564201	2.31967		0.56306	1.70629		0.562314	1.70751
		0.564864	3.16081		0.565316	2.71496		0.566802	2.32186		0.565658	1.70848		0.564911	1.70756
		0.567465	3.16728		0.567913	2.72061		0.5694	2.32367		0.56826	1.71027		0.567513	1.7082
		0.570063	3.17424		0.570515	2.72609		0.572002	2.32613		0.570861	1.71072		0.570115	1.70913
		0.572665	3.18191		0.573117	2.73146		0.5746	2.32757		0.573459	1.71095		0.572712	1.70896
		0.575266	3.18949		0.575715	2.73467		0.577201	2.33046		0.576061	1.71242		0.575314	1.71123
		0.577864	3.19525		0.578316	2.73947		0.579803	2.332		0.578659	1.71436		0.577912	1.71253
		0.580466	3.20239		0.580918	2.7412		0.582401	2.33611		0.58126	1.71457		0.580513	1.71216
		0.583067	3.20907		0.583516	2.7458		0.585002	2.33814		0.583862	1.7143		0.583111	1.7131
		0.585665	3.21575		0.586117	2.74881		0.5876	2.34042		0.58646	1.71592		0.585713	1.71708
		0.588267	3.22155		0.588719	2.7513		0.590202	2.34141		0.589061	1.7175		0.588314	1.71889
		0.590865	3.22447		0.591317	2.7561		0.592803	2.3443		0.591663	1.71857		0.590912	1.72027
		0.593466	3.22908		0.593918	2.76035		0.595401	2.34739		0.594261	1.71846		0.593514	1.72097
		0.596068	3.2334		0.59652	2.76496		0.598003	2.34834		0.596862	1.71877		0.596112	1.72198
		0.598666	3.23706		0.599118	2.76639		0.600601	2.34897		0.59946	1.71917		0.598713	1.72432
		0.601267	3.23974		0.601719	2.76851		0.603202	2.35034		0.602062	1.71958		0.601315	1.72473
		0.603869	3.24144		0.604321	2.77123		0.6058	2.35106		0.604663	1.71835		0.603913	1.72721
		0.606467	3.24067		0.606919	2.77369		0.608402	2.3521		0.607261	1.71677		0.606514	1.72722
		0.609068	3.24042		0.60952	2.77383		0.611003	2.35298		0.609863	1.71628		0.609112	1.72752
		0.61167	3.23949		0.612122	2.7727		0.613601	2.35377		0.612464	1.71731		0.611714	1.72874
		0.614268	3.23838		0.614724	2.77338		0.616203	2.35291		0.615062	1.71656		0.614315	1.72915
		0.616869	3.23701		0.617321	2.77508		0.6188	2.3542		0.617664	1.71501		0.616913	1.72777
		0.619467	3.23611		0.619923	2.77516		0.621402	2.35556		0.620262	1.71418		0.619515	1.72708
		0.622069	3.23505		0.622525	2.77684		0.624004	2.3529		0.622863	1.71496		0.622113	1.72766
		0.62467	3.23094		0.625122	2.77759		0.626601	2.35251		0.625465	1.71487		0.624714	1.72828
		0.627268	3.22752		0.627724	2.77803		0.629203	2.35178		0.628063	1.71462		0.627316	1.72682
		0.62987	3.22528		0.630326	2.77676		0.631801	2.35141		0.630664	1.71414		0.629914	1.72637
		0.632471	3.22226		0.632924	2.77451		0.634403	2.3502		0.633266	1.71336		0.632515	1.72503
		0.635069	3.2186		0.635525	2.77477		0.637	2.3487		0.635864	1.71325		0.635113	1.72466
		0.637671	3.21453		0.638127	2.77267		0.639602	2.34816		0.638465	1.71255		0.637715	1.72407
		0.640269	3.21166		0.640725	2.77244		0.642204	2.34887		0.641063	1.71177		0.640316	1.72211
		0.64287	3.20938		0.643326	2.76992		0.644801	2.34702		0.643665	1.71228		0.642914	1.72082
		0.645472	3.20756		0.645928	2.76699		0.647403	2.34613		0.646266	1.71344		0.645516	1.71792
		0.64807	3.20518		0.648526	2.76509		0.650001	2.34365		0.648864	1.71296		0.648114	1.71758
		0.650671	3.20278		0.651127	2.76501		0.652602	2.34064		0.651466	1.71183		0.650715	1.71748
		0.653273	3.19888		0.653729	2.76331		0.655204	2.3401		0.654068	1.70935		0.653313	1.71707
		0.655871	3.19568		0.656327	2.7597		0.657802	2.34066		0.656665	1.70914		0.655915	1.71673
		0.658472	3.19275		0.658928	2.75573		0.660404	2.33858		0.659267	1.70893		0.658516	1.71766
		0.661074	3.18895		0.66153	2.7537		0.663001	2.3361		0.661865	1.70723		0.661114	1.71765
		0.663672	3.18471		0.664128	2.75165		0.665603	2.33505		0.664466	1.70463		0.663716	1.71646
		0.666273	3.18256		0.666729	2.74767		0.668201	2.33291		0.667068	1.70357		0.666314	1.7151
		0.668871	3.18042		0.669331	2.745		0.670802	2.33238		0.669666	1.70037		0.668915	1.71509
		0.671473	3.17743		0.671929	2.7439		0.673404	2.33181		0.672267	1.69829		0.671517	1.71513
		0.674075	3.17518		0.67453	2.74122		0.676002	2.33026		0.674869	1.69593		0.674115	1.7165
		0.676672	3.17061		0.677132	2.7383		0.678603	2.32852		0.677467	1.69435		0.676716	1.71607
		0.679274	3.16705		0.679734	2.73641		0.681201	2.32836		0.680069	1.69381		0.679314	1.71677
		0.681876	3.16239		0.682332	2.73323		0.683803	2.32587		0.682666	1.69267		0.681916	1.71671
		0.684473	3.15858		0.684933	2.73291		0.686404	2.3251		0.685268	1.68922		0.684517	1.71728
		0.687075	3.15462		0.687535	2.7323		0.689002	2.32543		0.68787	1.68633		0.687115	1.7186
		0.689677	3.15194		0.690133	2.73143		0.691604	2.32673		0.690467	1.6855		0.689717	1.7201
		0.692274	3.14888		0.692734	2.72975		0.694202	2.32772		0.693069	1.68566		0.692315	1.71957
		0.694876	3.14731		0.695336	2.72997		0.696803	2.32714		0.695671	1.6857		0.694916	1.72026
		0.697474	3.14518		0.697934	2.73098		0.699401	2.32543		0.698268	1.68647		0.697518	1.72073
		0.700076	3.14328		0.700535	2.73362		0.702003	2.32577		0.70087	1.6866		0.700116	1.7202
		0.702677	3.14143		0.703137	2.73391		0.704604	2.3263		0.703468	1.6876		0.702717	1.72003
		0.705275	3.13803		0.705735	2.73272		0.707202	2.32717		0.70607	1.68879		0.705315	1.72131
		0.707877	3.1354		0.708336	2.73348		0.709804	2.32755		0.708671	1.68886		0.707917	1.72323
		0.710478	3.1348		0.710938	2.73321		0.712402	2.32776		0.711269	1.69061		0.710518	1.72384
		0.713076	3.13268		0.713536	2.73262		0.715003	2.32665		0.713871	1.69313		0.713116	1.72404
		0.715678	3.13078		0.716137	2.7336		0.717605	2.32697		0.716472	1.69465		0.715718	1.72258
		0.718275	3.13003		0.718739	2.73374		0.720203	2.32755		0.71907	1.69479		0.718316	1.72138
		0.720877	3.13004		0.721337	2.73301		0.722804	2.32733		0.721672	1.69406		0.720917	1.72006
		0.723479	3.13093		0.723938	2.73363		0.725402	2.32873		0.724269	1.69412		0.723519	1.72206
		0.726076	3.12914		0.72654	2.73222		0.728004	2.32887		0.726871	1.69498		0.726117	1.72403
		0.728678	3.12892		0.729138	2.73006		0.730602	2.32692		0.729473	1.6965		0.728718	1.72422
		0.73128	3.12928		0.731739	2.72999		0.733203	2.32486		0.73207	1.69735		0.731316	1.72459
		0.733878	3.1273		0.734341	2.72975		0.735805	2.3243		0.734672	1.69701		0.733918	1.72552
		0.736479	3.12582		0.736939	2.72894		0.738403	2.32309		0.737274	1.69734		0.736519	1.72428
		0.739081	3.12521		0.739541	2.7273		0.741004	2.32341		0.739872	1.69586		0.739117	1.72422
		0.741679	3.12487		0.742142	2.72579		0.743602	2.32114		0.742473	1.69612		0.741719	1.72358
		0.74428	3.12567		0.744744	2.72364		0.746204	2.31961		0.745071	1.69502		0.744317	1.72313
		0.746878	3.12651		0.747342	2.72321		0.748805	2.31771		0.747673	1.69173		0.746918	1.72171
		0.74948	3.12721		0.749943	2.72308		0.751403	2.31716		0.750274	1.69089		0.749516	1.72021
		0.752081	3.1269		0.752545	2.72337		0.754005	2.31726		0.752872	1.69126		0.752118	1.71842
		0.754679	3.12732		0.755143	2.7234		0.756603	2.31682		0.755474	1.69041		0.754719	1.71827
		0.757281	3.12767		0.757744	2.72067		0.759204	2.31607		0.758075	1.68811		0.757317	1.7185
		0.759882	3.12846		0.760346	2.71773		0.761802	2.31573		0.760673	1.68809		0.759919	1.71791
		0.76248	3.12891		0.762944	2.71783		0.764404	2.31461		0.763275	1.68954		0.762516	1.71807
		0.765082	3.12737		0.765545	2.71652		0.767005	2.31304		0.765873	1.68854		0.765118	1.7177
		0.767683	3.1278		0.768147	2.71634		0.769603	2.31364		0.768474	1.68761		0.76772	1.71503
		0.770281	3.12798		0.770745	2.71658		0.772205	2.31581		0.771076	1.687		0.770318	1.71411
		0.772883	3.12722		0.773346	2.71592		0.774802	2.31824		0.773674	1.6855		0.772919	1.71372
		0.775481	3.12822		0.775948	2.71532		0.777404	2.31908		0.776275	1.68423		0.775517	1.7141
		0.778082	3.1287		0.778546	2.7142		0.780006	2.31717		0.778877	1.6832		0.778119	1.71248
		0.780684	3.12952		0.781147	2.71237		0.782604	2.3158		0.781475	1.68505		0.78072	1.71116
		0.783282	3.12858		0.783749	2.71094		0.785205	2.31465		0.784076	1.68473		0.783318	1.71025
		0.785883	3.12522		0.786347	2.70968		0.787803	2.31505		0.786674	1.68347		0.78592	1.71101
		0.788485	3.12264		0.788948	2.70948		0.790405	2.315		0.789276	1.68561		0.788517	1.71119
		0.791083	3.12302		0.79155	2.70794		0.793002	2.3148		0.791877	1.68556		0.791119	1.71123
		0.793684	3.12151		0.794148	2.70569		0.795604	2.31186		0.794475	1.68559		0.793721	1.71184
		0.796282	3.12148		0.79675	2.70471		0.798206	2.3121		0.797077	1.68572		0.796318	1.71104
		0.798884	3.12113		0.799351	2.70659		0.800803	2.31183		0.799678	1.68773		0.79892	1.70887
		0.801485	3.12082		0.801949	2.70665		0.803405	2.31113		0.802276	1.68571		0.801518	1.71026
		0.804083	3.11947		0.804551	2.70578		0.806003	2.31023		0.804878	1.68363		0.80412	1.70975
		0.806685	3.12079		0.807152	2.70553		0.808605	2.30983		0.807476	1.68398		0.806721	1.7087
		0.809286	3.12226		0.809754	2.70492		0.811206	2.30877		0.810077	1.68361		0.809319	1.70941
		0.811884	3.12268		0.812352	2.70481		0.813804	2.30635		0.812679	1.68069		0.811921	1.70963
		0.814486	3.12344		0.814953	2.70352		0.816406	2.30287		0.815277	1.68101		0.814518	1.70819
		0.817088	3.12287		0.817555	2.70299		0.819003	2.30131		0.817878	1.67921		0.81712	1.70804
		0.819685	3.12366		0.820153	2.70228		0.821605	2.30425		0.82048	1.67962		0.819718	1.71014
		0.822287	3.12524		0.822754	2.70355		0.824207	2.30464		0.823078	1.67538		0.822319	1.71044
		0.824885	3.12544		0.825356	2.70182		0.826804	2.30488		0.825679	1.67278		0.824921	1.71172
		0.827486	3.12577		0.827954	2.70211		0.829406	2.30305		0.828277	1.67211		0.827519	1.71162
		0.830088	3.12923		0.830555	2.7009		0.832004	2.30331		0.830879	1.67195		0.830121	1.7125
		0.832686	3.1315		0.833157	2.69919		0.834605	2.30205		0.83348	1.67101		0.832718	1.71179
		0.835287	3.13343		0.835755	2.69921		0.837203	2.30227		0.836078	1.66906		0.83532	1.71072
		0.837889	3.13271		0.838356	2.69818		0.839805	2.30021		0.83868	1.667		0.837922	1.71149
		0.840487	3.13363		0.840958	2.69589		0.842407	2.29763		0.841281	1.66287		0.840519	1.71433
		0.843089	3.13535		0.843556	2.69519		0.845004	2.29539		0.843879	1.66348		0.843121	1.71426
		0.845686	3.13803		0.846157	2.69295		0.847606	2.29409		0.846481	1.66244		0.845719	1.71383
		0.848288	3.13993		0.848759	2.6929		0.850204	2.29375		0.849079	1.66183		0.84832	1.71391
		0.85089	3.14093		0.851357	2.69201		0.852805	2.29171		0.85168	1.65986		0.850922	1.71477
		0.853487	3.14157		0.853959	2.69051		0.855407	2.29022		0.854282	1.65825		0.85352	1.71463
		0.856089	3.1416		0.85656	2.69008		0.858005	2.28918		0.85688	1.65885		0.856121	1.71452
		0.858691	3.14309		0.859158	2.68879		0.860606	2.28728		0.859481	1.66019		0.858719	1.71308
		0.861288	3.14378		0.86176	2.68877		0.863204	2.28314		0.862083	1.65871		0.861321	1.71316
		0.86389	3.14373		0.864361	2.68781		0.865806	2.28044		0.864681	1.65865		0.863923	1.71394
		0.866492	3.14428		0.866959	2.68684		0.868404	2.2777		0.867282	1.65883		0.86652	1.71498
		0.869089	3.14715		0.869561	2.68647		0.871005	2.27563		0.86988	1.65854		0.869122	1.71629
		0.871691	3.14783		0.872162	2.68363		0.873607	2.27227		0.872482	1.65672		0.87172	1.716
		0.874289	3.14622		0.874764	2.68218		0.876205	2.27002		0.875083	1.65568		0.874321	1.71622
		0.876891	3.14674		0.877362	2.67955		0.878806	2.26761		0.877681	1.65658		0.876923	1.71797
		0.879492	3.14707		0.879963	2.67702		0.881404	2.26589		0.880283	1.65646		0.879521	1.7167
		0.88209	3.14809		0.882565	2.67581		0.884006	2.26547		0.882885	1.65757		0.882122	1.71581
		0.884692	3.14748		0.885163	2.67543		0.886607	2.2646		0.885482	1.65852		0.88472	1.71653
		0.887293	3.1478		0.887764	2.67461		0.889205	2.26239		0.888084	1.65985		0.887322	1.7182
		0.889891	3.14776		0.890366	2.67064		0.891807	2.25917		0.890682	1.65882		0.889924	1.71755
		0.892493	3.14714		0.892964	2.66651		0.894405	2.25587		0.893283	1.65863		0.892521	1.71653
		0.895094	3.14481		0.895565	2.66332		0.897006	2.25351		0.895885	1.66073		0.895123	1.71686
		0.897692	3.14439		0.898167	2.65993		0.899604	2.25076		0.898483	1.65952		0.897721	1.71958
		0.900294	3.14424		0.900765	2.65708		0.902206	2.24897		0.901084	1.65953		0.900322	1.71994
		0.902892	3.14328		0.903367	2.652		0.904807	2.24771		0.903686	1.65972		0.902924	1.71979
		0.905493	3.14325		0.905968	2.64749		0.907405	2.24488		0.906284	1.66064		0.905522	1.72012
		0.908095	3.14163		0.908566	2.64554		0.910007	2.24174		0.908886	1.66037		0.908123	1.72028
		0.910693	3.14108		0.911168	2.641		0.912605	2.23858		0.911483	1.65895		0.910721	1.72095
		0.913294	3.13977		0.913769	2.63897		0.915206	2.23676		0.914085	1.65877		0.913323	1.72265
		0.915896	3.13904		0.916367	2.63691		0.917808	2.23606		0.916687	1.65939		0.915921	1.7232
		0.918494	3.13843		0.918969	2.63388		0.920406	2.23301		0.919284	1.65757		0.918522	1.72253
		0.921095	3.13757		0.92157	2.62949		0.923007	2.23002		0.921886	1.65659		0.921124	1.7263
		0.923693	3.13533		0.924168	2.62532		0.925605	2.2272		0.924488	1.65586		0.923722	1.72913
		0.926295	3.13422		0.92677	2.61973		0.928207	2.22353		0.927085	1.65299		0.926323	1.73045
		0.928896	3.13227		0.929371	2.61604		0.930805	2.22164		0.929687	1.65153		0.928921	1.73056
		0.931494	3.13074		0.931969	2.61063		0.933406	2.21701		0.932285	1.65031		0.931523	1.73154
		0.934096	3.12922		0.934571	2.60615		0.936008	2.21401		0.934886	1.64973		0.934124	1.7316
		0.936697	3.13043		0.937172	2.6023		0.938606	2.20851		0.937488	1.64786		0.936722	1.73253
		0.939295	3.12936		0.939774	2.5975		0.941207	2.20513		0.940086	1.6467		0.939324	1.73164
		0.941897	3.12838		0.942372	2.59163		0.943805	2.19998		0.942688	1.64372		0.941922	1.73294
		0.944498	3.12712		0.944973	2.58785		0.946407	2.19589		0.945289	1.64248		0.944523	1.7338
		0.947096	3.12335		0.947575	2.58303		0.949008	2.19313		0.947887	1.64027		0.947125	1.7349
		0.949698	3.12128		0.950173	2.57685		0.951606	2.18909		0.950489	1.63841		0.949723	1.73517
		0.952296	3.11804		0.952774	2.5723		0.954208	2.1864		0.953086	1.63809		0.952324	1.73516
		0.954897	3.11466		0.955376	2.56603		0.956805	2.18236		0.955688	1.63719		0.954922	1.73396
		0.957499	3.10998		0.957974	2.55975		0.959407	2.17618		0.95829	1.63467		0.957524	1.73468
		0.960097	3.1054		0.960576	2.55616		0.962005	2.17312		0.960887	1.63154		0.960125	1.7352
		0.962698	3.10127		0.963177	2.55387		0.964607	2.16854		0.963489	1.62997		0.962723	1.73507
		0.9653	3.09707		0.965775	2.54973		0.967208	2.16298		0.966091	1.6284		0.965325	1.73442
		0.967898	3.09331		0.968377	2.54326		0.969806	2.15893		0.968689	1.6265		0.967923	1.73319
		0.970499	3.08838		0.970978	2.53632		0.972408	2.15405		0.97129	1.62329		0.970524	1.73302
		0.973101	3.08249		0.973576	2.53241		0.975005	2.14909		0.973892	1.62064		0.973126	1.73201
		0.975699	3.07724		0.976178	2.52737		0.977607	2.14559		0.97649	1.61777		0.975724	1.7334
		0.9783	3.07061		0.978779	2.5218		0.980209	2.14327		0.979091	1.61545		0.978325	1.73271
		0.980898	3.0661		0.981377	2.51587		0.982806	2.13825		0.981689	1.61429		0.980923	1.73012
		0.9835	3.06009		0.983979	2.50947		0.985408	2.13386		0.984291	1.61298		0.983525	1.72902
		0.986102	3.05432		0.98658	2.50226		0.988006	2.12862		0.986892	1.61019		0.986123	1.72826
		0.988699	3.05055		0.989178	2.49678		0.990608	2.12168		0.98949	1.60961		0.988724	1.72654
		0.991301	3.04623		0.99178	2.48999		0.993205	2.11766		0.992092	1.60876		0.991326	1.72626
		0.993903	3.04139		0.994381	2.48205		0.995807	2.11316		0.994693	1.60669		0.993924	1.72423
		0.9965	3.03548		0.996979	2.47508		0.998409	2.10668		0.997291	1.60503		0.996525	1.72196
		0.999102	3.0323		0.999581	2.46752		1.00101	2.1013		0.999893	1.60286		0.999123	1.72031
		1.0017	3.02809		1.00218	2.45849		1.00361	2.09525		1.00249	1.60201		1.00172	1.72043
		1.0043	3.02454		1.00478	2.44957		1.00621	2.08948		1.00509	1.59987		1.00433	1.71689
		1.0069	3.01998		1.00738	2.44065		1.00881	2.08544		1.00769	1.59671		1.00692	1.71525
		1.0095	3.01487		1.00998	2.43454		1.01141	2.07922		1.01029	1.59377		1.00953	1.7138
		1.0121	3.0111		1.01259	2.42797		1.01401	2.07251		1.01289	1.59276		1.01212	1.71189
		1.0147	3.00615		1.01518	2.4195		1.01661	2.06676		1.0155	1.59148		1.01473	1.71122
		1.0173	2.99991		1.01778	2.41303		1.01921	2.0602		1.01809	1.59072		1.01733	1.70799
		1.0199	2.99474		1.02039	2.40503		1.02181	2.05451		1.02069	1.58893		1.01992	1.70512
		1.0225	2.98844		1.02298	2.39708		1.02441	2.04981		1.02329	1.58518		1.02253	1.7041
		1.0251	2.98256		1.02559	2.39021		1.02701	2.04485		1.02589	1.58182		1.02512	1.69996
		1.02771	2.97873		1.02819	2.38417		1.02961	2.03867		1.02849	1.57889		1.02773	1.69742
		1.0303	2.97315		1.03079	2.37525		1.03221	2.03397		1.03109	1.5738		1.03033	1.69627
		1.0329	2.96681		1.03339	2.36897		1.03481	2.02977		1.0337	1.56942		1.03293	1.69232
		1.03551	2.95995		1.03599	2.36098		1.03741	2.02246		1.0363	1.5649		1.03553	1.68949
		1.0381	2.9551		1.03859	2.35475		1.04001	2.01851		1.03889	1.56013		1.03812	1.68705
		1.0407	2.94839		1.04119	2.34789		1.04261	2.01385		1.0415	1.55716		1.04073	1.68318
		1.04331	2.94234		1.04379	2.3406		1.04521	2.00694		1.04409	1.55356		1.04333	1.67886
		1.04591	2.9344		1.04639	2.3335		1.04781	2.00204		1.04669	1.54868		1.04593	1.67641
		1.04851	2.9281		1.04899	2.32544		1.05041	1.99387		1.0493	1.54442		1.04853	1.67346
		1.05111	2.92219		1.05159	2.31745		1.05301	1.98793		1.0519	1.54256		1.05113	1.66981
		1.05371	2.91388		1.05419	2.30984		1.05561	1.98283		1.0545	1.54014		1.05373	1.66569
		1.05631	2.90772		1.05679	2.30323		1.05821	1.9779		1.0571	1.53573		1.05633	1.66232
		1.0589	2.90231		1.05939	2.29629		1.06081	1.97186		1.0597	1.53061		1.05893	1.66012
		1.06151	2.896		1.06199	2.28832		1.06341	1.96509		1.0623	1.52655		1.06153	1.65828
		1.06411	2.88976		1.06459	2.28147		1.06601	1.9574		1.06489	1.52266		1.06412	1.65616
		1.06671	2.88346		1.06719	2.27463		1.06861	1.95164		1.0675	1.52011		1.06673	1.65524
		1.06931	2.87612		1.06979	2.26652		1.07121	1.94546		1.0701	1.51631		1.06933	1.65163
		1.07191	2.86798		1.07239	2.26024		1.07381	1.93893		1.0727	1.51304		1.07193	1.64604
		1.07451	2.86162		1.07499	2.25154		1.07641	1.93145		1.0753	1.50872		1.07453	1.64268
		1.07711	2.8555		1.0776	2.24467		1.07901	1.92414		1.0779	1.50473		1.07713	1.63804
		1.07971	2.84738		1.08019	2.23724		1.08161	1.91423		1.0805	1.50114		1.07973	1.63473
		1.08231	2.8393		1.08279	2.22946		1.08421	1.90756		1.0831	1.49529		1.08232	1.633
		1.08491	2.83116		1.0854	2.22212		1.08681	1.9021		1.0857	1.49049		1.08493	1.62928
		1.08751	2.82548		1.08799	2.21393		1.08941	1.89452		1.0883	1.4857		1.08753	1.62533
		1.09011	2.81843		1.0906	2.20571		1.09201	1.8886		1.0909	1.48094		1.09013	1.62041
		1.09271	2.81081		1.0932	2.19841		1.09461	1.88358		1.0935	1.47562		1.09273	1.61622
		1.09531	2.80623		1.0958	2.19166		1.09721	1.87678		1.0961	1.46826		1.09533	1.61363
		1.09791	2.79955		1.0984	2.18407		1.09981	1.87014		1.0987	1.46234		1.09793	1.61012
		1.10051	2.79442		1.101	2.17579		1.10241	1.86188		1.1013	1.45787		1.10053	1.60546
		1.10311	2.78813		1.1036	2.16712		1.10501	1.85522		1.1039	1.45243		1.10313	1.59938
		1.10571	2.78095		1.1062	2.15925		1.10761	1.84838		1.1065	1.44678		1.10573	1.59366
		1.10831	2.77416		1.1088	2.15103		1.11021	1.83976		1.1091	1.4407		1.10833	1.58952
		1.11091	2.76653		1.1114	2.14244		1.11281	1.83299		1.1117	1.43616		1.11093	1.58553
		1.11351	2.75908		1.114	2.13451		1.11541	1.82604		1.1143	1.43161		1.11353	1.58293
		1.11611	2.75373		1.1166	2.12852		1.11801	1.81922		1.1169	1.42769		1.11613	1.57825
		1.11871	2.74796		1.1192	2.1217		1.12061	1.81322		1.1195	1.42262		1.11873	1.57458
		1.12131	2.74275		1.1218	2.11431		1.12321	1.80803		1.1221	1.41766		1.12133	1.57088
		1.12391	2.73623		1.1244	2.10797		1.12581	1.80133		1.1247	1.41406		1.12393	1.56588
		1.12651	2.73		1.127	2.09966		1.12841	1.79463		1.1273	1.40907		1.12653	1.56237
		1.12912	2.72282		1.1296	2.092		1.13101	1.78781		1.1299	1.40429		1.12913	1.55748
		1.13171	2.71684		1.1322	2.08627		1.13361	1.78061		1.1325	1.40165		1.13173	1.55108
		1.13431	2.70749		1.1348	2.07779		1.13621	1.77159		1.1351	1.3959		1.13433	1.54627
		1.13691	2.6979		1.1374	2.06667		1.13881	1.76406		1.1377	1.39063		1.13693	1.54085
		1.13951	2.69074		1.14	2.05779		1.14141	1.75716		1.1403	1.38475		1.13953	1.53565
		1.14211	2.68065		1.14261	2.04969		1.14401	1.75215		1.1429	1.37811		1.14213	1.52923
		1.14471	2.67328		1.1452	2.04337		1.14661	1.74543		1.1455	1.37227		1.14473	1.52447
		1.14731	2.66596		1.1478	2.03403		1.14921	1.73987		1.1481	1.36841		1.14733	1.51946
		1.14992	2.65829		1.15041	2.02508		1.15181	1.73475		1.1507	1.36221		1.14993	1.51257
		1.15251	2.65142		1.153	2.01896		1.15441	1.72873		1.15331	1.35619		1.15253	1.50659
		1.15511	2.64384		1.15561	2.01059		1.15701	1.72088		1.1559	1.35064		1.15513	1.50019
		1.15771	2.63541		1.15821	2.00058		1.15961	1.71261		1.1585	1.34185		1.15773	1.49355
		1.16031	2.62759		1.16081	1.992		1.16221	1.70575		1.16111	1.33638		1.16033	1.48744
		1.16292	2.61984		1.16341	1.98345		1.16481	1.69765		1.1637	1.33088		1.16293	1.48029
		1.16551	2.61266		1.16601	1.97407		1.16741	1.68887		1.1663	1.32414		1.16553	1.47349
		1.16812	2.60662		1.16861	1.96763		1.17001	1.68035		1.1689	1.31875		1.16813	1.46459
		1.17072	2.59876		1.17121	1.96016		1.17261	1.67327		1.17151	1.31388		1.17073	1.4571
		1.17332	2.59029		1.17381	1.95219		1.17521	1.66497		1.17411	1.30735		1.17333	1.4526
		1.17592	2.5842		1.17641	1.94541		1.17781	1.65732		1.1767	1.30151		1.17593	1.44541
		1.17852	2.57617		1.17901	1.93999		1.18041	1.64887		1.17931	1.29701		1.17853	1.43826
		1.18112	2.56849		1.18161	1.93267		1.18301	1.64207		1.18191	1.29358		1.18113	1.43101
		1.18372	2.56302		1.18421	1.92388		1.18561	1.63492		1.1845	1.28854		1.18373	1.42473
		1.18632	2.5546		1.18681	1.91644		1.18821	1.62726		1.18711	1.28444		1.18633	1.41872
		1.18892	2.54611		1.18941	1.90927		1.19081	1.61941		1.1897	1.27863		1.18893	1.41079
		1.19152	2.53827		1.19201	1.90273		1.19341	1.61125		1.19231	1.27352		1.19153	1.40583
		1.19412	2.53025		1.19461	1.89251		1.19601	1.60141		1.19491	1.26811		1.19413	1.40082
		1.19672	2.52298		1.19721	1.88476		1.19861	1.59467		1.19751	1.26227		1.19673	1.39487
		1.19932	2.51311		1.19981	1.87681		1.20121	1.58665		1.20011	1.25843		1.19933	1.38877
		1.20192	2.50384		1.20241	1.86866		1.20381	1.57938		1.20271	1.25352		1.20193	1.38325
		1.20452	2.49324		1.20501	1.85996		1.20641	1.57205		1.20531	1.24681		1.20453	1.37758
		1.20712	2.48536		1.20762	1.85111		1.20901	1.56488		1.20791	1.24023		1.20713	1.37291
		1.20972	2.4747		1.21021	1.84222		1.21161	1.55667		1.21051	1.23373		1.20973	1.36868
		1.21232	2.46682		1.21281	1.83551		1.21421	1.54771		1.21311	1.22818		1.21233	1.36264
		1.21492	2.45704		1.21542	1.8258		1.21681	1.54096		1.21571	1.22176		1.21493	1.35426
		1.21752	2.44573		1.21801	1.81669		1.21941	1.53292		1.21831	1.21584		1.21753	1.34883
		1.22012	2.43676		1.22062	1.80817		1.22201	1.52633		1.22091	1.20984		1.22013	1.34252
		1.22272	2.42567		1.22322	1.80012		1.22461	1.51619		1.22351	1.20251		1.22273	1.33574
		1.22532	2.41526		1.22582	1.79344		1.22721	1.5065		1.22611	1.19661		1.22533	1.3292
		1.22792	2.40498		1.22842	1.78409		1.22981	1.49794		1.22871	1.18948		1.22793	1.32288
		1.23052	2.39597		1.23102	1.77638		1.23241	1.49123		1.23131	1.18289		1.23053	1.31827
		1.23312	2.38534		1.23362	1.76555		1.23501	1.48171		1.23391	1.1769		1.23313	1.30993
		1.23572	2.37356		1.23622	1.75643		1.23761	1.47559		1.23651	1.17096		1.23573	1.30138
		1.23832	2.36067		1.23882	1.74573		1.24021	1.46708		1.23911	1.16332		1.23833	1.29346
		1.24092	2.34966		1.24142	1.73633		1.24281	1.45894		1.24171	1.15698		1.24093	1.28603
		1.24352	2.33623		1.24402	1.72601		1.24541	1.44867		1.24431	1.15005		1.24353	1.27765
		1.24612	2.32566		1.24662	1.71715		1.24801	1.44099		1.24691	1.1436		1.24613	1.27117
		1.24872	2.31377		1.24922	1.70861		1.25061	1.43195		1.24951	1.13683		1.24873	1.26203
		1.25132	2.30171		1.25182	1.69827		1.25321	1.42466		1.25211	1.12999		1.25133	1.25381
		1.25392	2.28808		1.25442	1.68707		1.25581	1.41636		1.25471	1.12242		1.25393	1.2469
		1.25652	2.27498		1.25702	1.67577		1.25841	1.40689		1.25731	1.11429		1.25653	1.24143
		1.25912	2.26355		1.25962	1.66437		1.26101	1.39764		1.25991	1.1062		1.25913	1.23388
		1.26172	2.2503		1.26222	1.65154		1.26361	1.38857		1.26251	1.09732		1.26173	1.22811
		1.26432	2.23885		1.26482	1.64009		1.26621	1.37952		1.26511	1.09103		1.26433	1.22259
		1.26692	2.22435		1.26742	1.62838		1.26881	1.36925		1.26771	1.08272		1.26693	1.21553
		1.26953	2.20959		1.27002	1.61597		1.27141	1.36075		1.27031	1.07557		1.26953	1.20615
		1.27212	2.195		1.27262	1.60375		1.27401	1.34886		1.27291	1.06764		1.27213	1.19949
		1.27473	2.18187		1.27522	1.59519		1.27661	1.33854		1.27551	1.0591		1.27473	1.19272
		1.27733	2.16656		1.27782	1.58501		1.27921	1.32754		1.27811	1.04982		1.27733	1.1842
		1.27992	2.15194		1.28043	1.57438		1.28181	1.31763		1.28071	1.043		1.27993	1.17769
		1.28253	2.13726		1.28302	1.56176		1.28441	1.30753		1.28331	1.03497		1.28253	1.17018
		1.28513	2.12426		1.28563	1.55043		1.28701	1.29642		1.28591	1.02566		1.28513	1.16183
		1.28773	2.10659		1.28823	1.53735		1.28961	1.28679		1.28851	1.01718		1.28773	1.15288
		1.29033	2.08923		1.29082	1.52421		1.29221	1.27535		1.29111	1.00811		1.29033	1.1461
		1.29293	2.07355		1.29343	1.51038		1.29481	1.26297		1.29371	0.999358		1.29293	1.13865
		1.29553	2.05876		1.29603	1.49561		1.29741	1.25237		1.29631	0.989071		1.29553	1.12935
		1.29813	2.04428		1.29863	1.48311		1.30001	1.24222		1.29892	0.98008		1.29813	1.11883
		1.30073	2.02817		1.30123	1.46906		1.30261	1.2309		1.30151	0.971768		1.30073	1.10952
		1.30333	2.01249		1.30383	1.45599		1.30521	1.21827		1.30411	0.961708		1.30333	1.09807
		1.30593	1.99464		1.30643	1.44231		1.30781	1.20806		1.30672	0.95111		1.30594	1.08721
		1.30853	1.97779		1.30903	1.42806		1.31041	1.19776		1.30931	0.940997		1.30853	1.07586
		1.31113	1.96115		1.31163	1.41435		1.31301	1.18464		1.31192	0.930466		1.31113	1.06711
		1.31373	1.94466		1.31423	1.40165		1.31561	1.17229		1.31451	0.919178		1.31373	1.05534
		1.31633	1.92581		1.31683	1.38667		1.31821	1.16107		1.31712	0.910019		1.31633	1.04535
		1.31893	1.91031		1.31943	1.3737		1.32081	1.1479		1.31972	0.90152		1.31893	1.0362
		1.32153	1.89596		1.32203	1.36087		1.32341	1.13566		1.32231	0.890538		1.32153	1.02512
		1.32413	1.88115		1.32463	1.3486		1.32601	1.12366		1.32492	0.87934		1.32414	1.01611
		1.32673	1.86568		1.32723	1.33587		1.32861	1.11526		1.32752	0.870668		1.32673	1.00631
		1.32933	1.85234		1.32983	1.32453		1.33121	1.10321		1.33012	0.8602		1.32933	0.997144
		1.33193	1.83843		1.33243	1.31226		1.33381	1.09198		1.33272	0.851515		1.33193	0.986238
		1.33453	1.82378		1.33503	1.30198		1.33641	1.08194		1.33532	0.842998		1.33453	0.975381
		1.33713	1.8081		1.33763	1.29154		1.33901	1.06983		1.33792	0.834926		1.33714	0.965458
		1.33973	1.79301		1.34023	1.28186		1.34161	1.05824		1.34052	0.825465		1.33973	0.959214
		1.34233	1.78096		1.34284	1.27409		1.34421	1.04954		1.34312	0.815676		1.34234	0.949786
		1.34493	1.76813		1.34544	1.26307		1.34681	1.03997		1.34572	0.809213		1.34493	0.940463
		1.34753	1.75448		1.34803	1.25109		1.34941	1.03025		1.34832	0.80132		1.34753	0.930414
		1.35013	1.74332		1.35064	1.24114		1.35201	1.0214		1.35092	0.795755		1.35014	0.9235
		1.35273	1.73187		1.35324	1.2313		1.35461	1.01258		1.35352	0.787414		1.35273	0.914028
		1.35533	1.71998		1.35583	1.21994		1.35721	1.00499		1.35612	0.779404		1.35534	0.906279
		1.35793	1.71048		1.35844	1.20932		1.35981	0.996873		1.35872	0.770109		1.35793	0.898138
		1.36053	1.70038		1.36104	1.1989		1.36241	0.989929		1.36132	0.761964		1.36054	0.889245
		1.36313	1.68898		1.36364	1.18919		1.36501	0.981616		1.36392	0.755103		1.36314	0.881263
		1.36573	1.67866		1.36624	1.18031		1.36761	0.972935		1.36652	0.75024		1.36573	0.872628
		1.36833	1.66929		1.36884	1.172		1.37021	0.963192		1.36912	0.743422		1.36834	0.867441
		1.37093	1.66205		1.37144	1.16353		1.37281	0.954795		1.37172	0.737266		1.37093	0.860554
		1.37353	1.65447		1.37404	1.15585		1.37541	0.94845		1.37432	0.730631		1.37354	0.85391
		1.37614	1.64702		1.37664	1.14683		1.37801	0.93947		1.37692	0.723998		1.37614	0.847786
		1.37873	1.64066		1.37924	1.13695		1.38061	0.93485		1.37952	0.717782		1.37874	0.842682
		1.38133	1.63428		1.38184	1.12806		1.38321	0.928657		1.38212	0.71442		1.38134	0.835014
		1.38394	1.6293		1.38444	1.11853		1.38581	0.921706		1.38472	0.70937		1.38393	0.830195
		1.38653	1.62697		1.38704	1.11309		1.38841	0.917721		1.38732	0.703109		1.38654	0.824733
		1.38914	1.6266		1.38964	1.10867		1.39101	0.911305		1.38992	0.697268		1.38914	0.82105
		1.39173	1.62183		1.39224	1.10222		1.39361	0.905195		1.39252	0.692465		1.39174	0.814956
		1.39434	1.62122		1.39484	1.09717		1.39621	0.899703		1.39512	0.689903		1.39434	0.811433
		1.39694	1.62086		1.39744	1.09246		1.39881	0.893667		1.39772	0.686737		1.39694	0.80665
		1.39953	1.62075		1.40004	1.08718		1.40141	0.88743		1.40032	0.684708		1.39954	0.800877
		1.40214	1.62079		1.40265	1.0824		1.40401	0.88192		1.40292	0.682351		1.40214	0.79634
		1.40474	1.62254		1.40524	1.07921		1.40661	0.878031		1.40552	0.67978		1.40474	0.792757
		1.40734	1.62435		1.40785	1.0751		1.40921	0.875827		1.40812	0.675202		1.40734	0.790716
		1.40994	1.6272		1.41045	1.07068		1.41181	0.871716		1.41072	0.671833		1.40993	0.784991
		1.41254	1.63044		1.41304	1.06586		1.41441	0.868614		1.41332	0.669508		1.41254	0.781023
		1.41514	1.63587		1.41565	1.06279		1.41701	0.865162		1.41592	0.666609		1.41514	0.77739
		1.41774	1.64308		1.41825	1.0603		1.41961	0.862436		1.41852	0.664246		1.41774	0.774164
		1.42034	1.65122		1.42084	1.05831		1.42221	0.859261		1.42112	0.663295		1.42034	0.770636
		1.42294	1.66124		1.42345	1.05629		1.42481	0.858188		1.42372	0.660664		1.42294	0.769047
		1.42554	1.67213		1.42605	1.05393		1.42741	0.855006		1.42632	0.659857		1.42554	0.766177
		1.42814	1.68259		1.42865	1.05089		1.43002	0.85255		1.42892	0.659504		1.42813	0.763769
		1.43074	1.69532		1.43125	1.04919		1.43261	0.853277		1.43153	0.659462		1.43074	0.761683
		1.43334	1.7144		1.43385	1.0502		1.43521	0.853002		1.43412	0.656835		1.43334	0.759538
		1.43594	1.73423		1.43645	1.05244		1.43781	0.853345		1.43673	0.654785		1.43594	0.758581
		1.43854	1.75645		1.43905	1.05299		1.44041	0.854282		1.43932	0.655277		1.43854	0.757535
		1.44114	1.78299		1.44165	1.05778		1.44301	0.85697		1.44192	0.654226		1.44114	0.757964
		1.44374	1.8133		1.44425	1.06367		1.44561	0.858999		1.44453	0.653983		1.44374	0.758705
		1.44634	1.84953		1.44685	1.07081		1.44822	0.862187		1.44712	0.654641		1.44634	0.757441
		1.44894	1.89012		1.44945	1.07972		1.45081	0.867184		1.44973	0.658702		1.44894	0.756476
		1.45154	1.93524		1.45205	1.09122		1.45341	0.873043		1.45233	0.66154		1.45154	0.758537
		1.45414	1.98832		1.45465	1.10455		1.45601	0.878316		1.45493	0.665866		1.45414	0.758289
		1.45674	2.04754		1.45725	1.11995		1.45861	0.887742		1.45753	0.67209		1.45674	0.759149
		1.45934	2.11491		1.45985	1.13827		1.46121	0.898389		1.46012	0.679319		1.45934	0.761895
		1.46194	2.19093		1.46245	1.16239		1.46381	0.909		1.46273	0.687391		1.46194	0.765759
		1.46454	2.27937		1.46505	1.18881		1.46642	0.922971		1.46533	0.696985		1.46454	0.769889
		1.46714	2.37921		1.46766	1.22035		1.46901	0.943465		1.46793	0.708747		1.46714	0.775803
		1.46974	2.49588		1.47025	1.25971		1.47161	0.965174		1.47053	0.720662		1.46974	0.784689
		1.47234	2.6328		1.47286	1.3046		1.47421	0.988816		1.47313	0.737353		1.47234	0.792869
		1.47494	2.78565		1.47546	1.35739		1.47681	1.02015		1.47573	0.757204		1.47494	0.804416
		1.47754	2.97766		1.47805	1.41831		1.47941	1.05798		1.47833	0.780499		1.47754	0.81464
		1.48014	3.20399		1.48066	1.49712		1.48201	1.10348		1.48093	0.806733		1.48014	0.828371
		1.48274	3.47676		1.48326	1.5892		1.48462	1.15727		1.48353	0.840188		1.48274	0.843952
		1.48534	3.80325		1.48586	1.69891		1.48721	1.22437		1.48613	0.879205		1.48534	0.862503
		1.48794	4.19734		1.48846	1.83241		1.48981	1.30801		1.48873	0.928216		1.48794	0.885371
		1.49055	4.67835		1.49106	1.99428		1.49242	1.40681		1.49133	0.983865		1.49054	0.911456
		1.49314	5.26204		1.49366	2.1983		1.49501	1.53028		1.49393	1.05317		1.49314	0.942645
		1.49575	5.97896		1.49626	2.44545		1.49761	1.68093		1.49653	1.13645		1.49574	0.979316
		1.49834	6.8351		1.49886	2.75178		1.50021	1.86527		1.49913	1.2373		1.49834	1.02232
		1.50094	7.89629		1.50146	3.1262		1.50282	2.09352		1.50173	1.36281		1.50094	1.07175
		1.50355	9.15466		1.50406	3.58691		1.50541	2.37287		1.50433	1.51131		1.50354	1.13178
		1.50614	10.6691		1.50666	4.15398		1.50801	2.70985		1.50693	1.69805		1.50614	1.20123
		1.50875	12.4547		1.50926	4.83688		1.51062	3.11348		1.50953	1.91914		1.50874	1.28483
		1.51135	14.5452		1.51186	5.67392		1.51321	3.60246		1.51213	2.18754		1.51134	1.38373
		1.51395	16.9713		1.51446	6.65219		1.51581	4.17691		1.51473	2.5032		1.51394	1.50137
		1.51655	19.7265		1.51706	7.82115		1.51841	4.85705		1.51733	2.87561		1.51654	1.64146
		1.51915	22.8468		1.51966	9.16223		1.52101	5.63673		1.51993	3.31007		1.51914	1.80203
		1.52175	26.2716		1.52226	10.7055		1.52362	6.51491		1.52253	3.7939		1.52174	1.98981
		1.52435	30.0528		1.52486	12.4218		1.52621	7.50916		1.52513	4.36097		1.52434	2.20106
		1.52694	34.0885		1.52746	14.3122		1.52882	8.625		1.52773	4.99427		1.52694	2.4381
		1.52955	38.3482		1.53006	16.4316		1.53141	9.86103		1.53033	5.71429		1.52954	2.7034
		1.53215	42.9218		1.53267	18.7235		1.53401	11.2225		1.53293	6.51022		1.53214	3.00337
		1.53475	47.6695		1.53526	21.2158		1.53661	12.6862		1.53553	7.37869		1.53474	3.33579
		1.53735	52.6277		1.53787	23.8369		1.53921	14.2313		1.53813	8.30598		1.53734	3.70225
		1.53995	57.689		1.54047	26.5737		1.54182	15.869		1.54073	9.31282		1.53994	4.10879
		1.54255	62.7029		1.54306	29.3932		1.54441	17.5743		1.54333	10.3815		1.54254	4.54714
		1.54515	67.7107		1.54567	32.3013		1.54702	19.3369		1.54593	11.507		1.54514	5.01643
		1.54775	72.6483		1.54827	35.2536		1.54961	21.1181		1.54853	12.6652		1.54774	5.50905
		1.55035	77.5015		1.55087	38.2067		1.55221	22.9005		1.55113	13.8388		1.55034	6.02033
		1.55295	82.187		1.55347	41.1175		1.55482	24.6479		1.55373	15.017		1.55294	6.54089
		1.55555	86.6417		1.55607	43.9611		1.55741	26.3407		1.55634	16.1737		1.55554	7.06296
		1.55815	90.8521		1.55867	46.6371		1.56002	27.9439		1.55893	17.2903		1.55814	7.57467
		1.56075	94.7277		1.56127	49.1661		1.56261	29.4569		1.56153	18.358		1.56074	8.07418
		1.56335	98.2836		1.56387	51.4932		1.56522	30.8426		1.56413	19.3619		1.56334	8.54596
		1.56595	101.46		1.56647	53.6099		1.56781	32.1017		1.56673	20.2868		1.56594	8.98492
		1.56855	104.282		1.56907	55.4972		1.57041	33.2182		1.56933	21.1312		1.56854	9.40162
		1.57115	106.702		1.57167	57.1322		1.57302	34.1703		1.57193	21.8583		1.57114	9.77966
		1.57375	108.764		1.57427	58.524		1.57561	34.9488		1.57454	22.484		1.57374	10.1111
		1.57635	110.452		1.57687	59.6119		1.57822	35.5468		1.57714	22.9908		1.57634	10.3967
		1.57895	111.708		1.57947	60.4536		1.58081	36.0197		1.57973	23.4116		1.57894	10.6322
		1.58155	112.616		1.58207	61.0655		1.58342	36.3069		1.58234	23.7059		1.58154	10.8093
		1.58415	113.235		1.58467	61.4497		1.58602	36.4465		1.58493	23.8843		1.58414	10.9347
		1.58675	113.55		1.58727	61.5902		1.58862	36.4245		1.58753	23.9517		1.58674	11.0011
		1.58935	113.527		1.58987	61.5031		1.59122	36.2772		1.59014	23.9173		1.58934	11.0202
		1.59195	113.205		1.59247	61.2117		1.59381	36.0121		1.59274	23.8003		1.59194	10.9927
		1.59455	112.568		1.59507	60.7245		1.59642	35.6447		1.59534	23.5965		1.59454	10.9272
		1.59716	111.645		1.59768	60.0904		1.59901	35.1946		1.59794	23.3311		1.59714	10.8269
		1.59975	110.49		1.60027	59.3049		1.60162	34.6688		1.60054	23.01		1.59974	10.6988
		1.60235	109.109		1.60288	58.418		1.60422	34.0912		1.60314	22.6476		1.60234	10.5498
		1.60495	107.552		1.60548	57.4341		1.60682	33.4663		1.60573	22.2485		1.60494	10.384
		1.60755	105.817		1.60807	56.3732		1.60942	32.8067		1.60834	21.8215		1.60754	10.2049
		1.61016	103.949		1.61068	55.2497		1.61201	32.1198		1.61094	21.376		1.61014	10.0178
		1.61275	101.959		1.61328	54.0879		1.61462	31.4132		1.61354	20.9177		1.61274	9.82609
		1.61536	99.8829		1.61588	52.8874		1.61722	30.6984		1.61614	20.4494		1.61534	9.63053
		1.61796	97.73		1.61848	51.6668		1.61982	29.9809		1.61874	19.9776		1.61794	9.43377
		1.62055	95.5277		1.62108	50.4382		1.62242	29.2626		1.62134	19.5068		1.62054	9.24004
		1.62316	93.2905		1.62368	49.2039		1.62502	28.5589		1.62394	19.0394		1.62314	9.04308
		1.62575	91.027		1.62628	47.9814		1.62762	27.8565		1.62654	18.5735		1.62574	8.84939
		1.62835	88.7681		1.62888	46.7649		1.63021	27.1775		1.62914	18.1231		1.62834	8.65905
		1.63096	86.4919		1.63148	45.5692		1.63282	26.5084		1.63174	17.6755		1.63094	8.47405
		1.63356	84.2263		1.63408	44.4067		1.63542	25.8459		1.63434	17.2378		1.63354	8.29705
		1.63616	82.0279		1.63668	43.252		1.63801	25.1992		1.63694	16.8116		1.63614	8.12631
		1.63876	79.8251		1.63928	42.1226		1.64062	24.5669		1.63954	16.3973		1.63874	7.96026
		1.64136	77.6524		1.64188	41.0161		1.64321	23.9565		1.64214	15.9981		1.64134	7.79715
		1.64396	75.5055		1.64448	39.9366		1.64582	23.3642		1.64474	15.6093		1.64394	7.63973
		1.64656	73.4073		1.64708	38.9012		1.64842	22.7901		1.64734	15.233		1.64654	7.48376
		1.64916	71.3874		1.64968	37.8975		1.65102	22.2296		1.64994	14.8626		1.64914	7.33293
		1.65176	69.4189		1.65228	36.9207		1.65362	21.6827		1.65254	14.5013		1.65174	7.18297
		1.65436	67.5165		1.65488	35.9618		1.65621	21.1518		1.65514	14.1514		1.65434	7.03896
		1.65696	65.6542		1.65748	35.0359		1.65882	20.6357		1.65774	13.8108		1.65694	6.8981
		1.65956	63.8479		1.66008	34.1377		1.66141	20.1339		1.66034	13.4779		1.65954	6.75861
		1.66216	62.0975		1.66269	33.2642		1.66402	19.6513		1.66294	13.1575		1.66214	6.62154
		1.66476	60.3967		1.66528	32.4269		1.66662	19.1799		1.66554	12.8454		1.66474	6.48778
		1.66736	58.7648		1.66789	31.6132		1.66921	18.7226		1.66814	12.5439		1.66734	6.35618
		1.66996	57.1933		1.67049	30.8286		1.67182	18.2809		1.67074	12.2494		1.66995	6.2292
		1.67256	55.6754		1.67308	30.0678		1.67441	17.8523		1.67334	11.9619		1.67254	6.10714
		1.67516	54.2072		1.67569	29.3311		1.67702	17.4323		1.67594	11.6782		1.67515	5.98019
		1.67776	52.8011		1.67829	28.6159		1.67962	17.0283		1.67854	11.4087		1.67774	5.85454
		1.68036	51.4403		1.68089	27.9264		1.68222	16.6406		1.68114	11.1447		1.68034	5.72944
		1.68296	50.134		1.68349	27.2717		1.68482	16.2663		1.68374	10.8937		1.68295	5.60797
		1.68556	48.8851		1.68609	26.6408		1.68742	15.8916		1.68634	10.6421		1.68554	5.49053
		1.68816	47.6918		1.68869	26.0225		1.69002	15.5307		1.68894	10.3985		1.68815	5.37933
		1.69076	46.5304		1.69129	25.4117		1.69261	15.1788		1.69154	10.1606		1.69074	5.27012
		1.69336	45.3901		1.69389	24.8217		1.69522	14.8449		1.69415	9.93545		1.69335	5.16387
		1.69596	44.2864		1.69649	24.2543		1.69782	14.5237		1.69674	9.72192		1.69595	5.05909
		1.69856	43.2199		1.69909	23.7137		1.70042	14.2191		1.69934	9.51572		1.69854	4.95769
		1.70116	42.2078		1.70169	23.2034		1.70302	13.9254		1.70195	9.31605		1.70115	4.863
		1.70376	41.2517		1.70429	22.7103		1.70562	13.6369		1.70454	9.12303		1.70374	4.77165
		1.70636	40.3358		1.70689	22.2336		1.70822	13.3576		1.70714	8.93808		1.70635	4.68538
		1.70896	39.4461		1.70949	21.7692		1.71082	13.0881		1.70974	8.75989		1.70895	4.60104
		1.71156	38.5769		1.71209	21.3183		1.71342	12.8275		1.71235	8.58776		1.71154	4.51904
		1.71416	37.7403		1.71469	20.8834		1.71602	12.5718		1.71495	8.4206		1.71415	4.44053
		1.71677	36.9329		1.71729	20.4641		1.71862	12.3287		1.71754	8.25732		1.71674	4.36379
		1.71936	36.1533		1.71989	20.0566		1.72122	12.0921		1.72015	8.09854		1.71935	4.2891
		1.72196	35.3992		1.72249	19.6648		1.72382	11.8643		1.72275	7.94586		1.72195	4.2185
		1.72457	34.6754		1.72509	19.2876		1.72642	11.6451		1.72534	7.79677		1.72454	4.15181
		1.72716	33.9776		1.7277	18.9203		1.72902	11.4347		1.72795	7.65178		1.72715	4.08685
		1.72976	33.3022		1.73029	18.5683		1.73162	11.2284		1.73054	7.51282		1.72974	4.01908
		1.73236	32.6513		1.7329	18.2199		1.73422	11.0329		1.73315	7.38032		1.73235	3.95503
		1.73497	32.0123		1.7355	17.8918		1.73682	10.8417		1.73575	7.25121		1.73495	3.89429
		1.73757	31.4109		1.73809	17.5765		1.73942	10.6535		1.73835	7.12424		1.73754	3.83642
		1.74016	30.8328		1.7407	17.2709		1.74202	10.4665		1.74095	6.99901		1.74015	3.77817
		1.74277	30.2734		1.7433	16.9624		1.74462	10.2833		1.74355	6.87846		1.74274	3.72262
		1.74537	29.7094		1.7459	16.6649		1.74722	10.1045		1.74615	6.75958		1.74535	3.6699
		1.74796	29.1602		1.7485	16.3702		1.74982	9.93645		1.74875	6.64513		1.74794	3.61636
		1.75057	28.6185		1.7511	16.0844		1.75242	9.77518		1.75135	6.53656		1.75055	3.56549
		1.75317	28.102		1.7537	15.8198		1.75502	9.62068		1.75395	6.43404		1.75315	3.5151
		1.75577	27.6162		1.7563	15.5661		1.75762	9.47387		1.75655	6.33389		1.75575	3.46488
		1.75837	27.1509		1.7589	15.3196		1.76022	9.32808		1.75915	6.23743		1.75835	3.41891
		1.76097	26.6987		1.7615	15.0799		1.76282	9.18552		1.76175	6.14149		1.76094	3.37331
		1.76357	26.2616		1.7641	14.8443		1.76542	9.04528		1.76435	6.04847		1.76355	3.32778
		1.76617	25.8373		1.7667	14.6112		1.76802	8.91133		1.76695	5.9601		1.76615	3.28418
		1.76877	25.4237		1.7693	14.3868		1.77062	8.77998		1.76955	5.87368		1.76875	3.24324
		1.77137	25.0223		1.7719	14.1697		1.77322	8.65173		1.77215	5.79052		1.77135	3.20393
		1.77397	24.6338		1.7745	13.9616		1.77582	8.52699		1.77475	5.71162		1.77395	3.16376
		1.77657	24.2559		1.7771	13.7569		1.77842	8.4061		1.77735	5.63255		1.77655	3.12541
		1.77917	23.8869		1.7797	13.5614		1.78102	8.29128		1.77995	5.55591		1.77915	3.09029
		1.78177	23.5286		1.7823	13.37		1.78362	8.1773		1.78255	5.48162		1.78175	3.05628
		1.78437	23.1809		1.7849	13.1834		1.78622	8.06872		1.78515	5.40945		1.78435	3.01977
		1.78697	22.8441		1.7875	12.9987		1.78882	7.96507		1.78775	5.34066		1.78695	2.98471
		1.78957	22.5133		1.7901	12.8266		1.79142	7.86323		1.79035	5.27314		1.78955	2.95078
		1.79217	22.2025		1.79271	12.6611		1.79402	7.76181		1.79295	5.20616		1.79215	2.91695
		1.79477	21.9017		1.7953	12.4976		1.79662	7.66189		1.79555	5.13777		1.79475	2.88764
		1.79737	21.6078		1.79791	12.3302		1.79922	7.55973		1.79815	5.06851		1.79735	2.85795
		1.79997	21.3106		1.80051	12.1651		1.80182	7.45993		1.80075	5.00287		1.79995	2.82877
		1.80257	21.019		1.8031	12.0014		1.80442	7.36784		1.80335	4.94109		1.80255	2.79938
		1.80517	20.726		1.80571	11.8433		1.80702	7.28177		1.80595	4.88278		1.80515	2.77268
		1.80777	20.4449		1.80831	11.6983		1.80962	7.19782		1.80855	4.8266		1.80775	2.74568
		1.81037	20.1847		1.81091	11.5577		1.81222	7.11498		1.81115	4.77094		1.81035	2.71717
		1.81297	19.9331		1.81351	11.4219		1.81482	7.03357		1.81375	4.71633		1.81295	2.69055
		1.81557	19.6867		1.81611	11.2864		1.81742	6.95366		1.81635	4.66062		1.81555	2.66466
		1.81817	19.4475		1.81871	11.1549		1.82002	6.87621		1.81895	4.60902		1.81815	2.63972
		1.82077	19.2104		1.82131	11.0255		1.82262	6.80017		1.82155	4.55886		1.82075	2.61424
		1.82337	18.9799		1.82391	10.9004		1.82522	6.72501		1.82415	4.50774		1.82335	2.58998
		1.82597	18.7587		1.82651	10.7768		1.82782	6.65207		1.82675	4.45897		1.82595	2.56628
		1.82857	18.5426		1.82911	10.6576		1.83042	6.58107		1.82935	4.41153		1.82855	2.54173
		1.83117	18.3307		1.83171	10.5396		1.83302	6.51101		1.83196	4.36464		1.83115	2.51951
		1.83377	18.1249		1.83431	10.4238		1.83562	6.44556		1.83455	4.31818		1.83375	2.49727
		1.83638	17.9237		1.83691	10.3124		1.83822	6.3791		1.83715	4.27209		1.83635	2.47349
		1.83897	17.7268		1.83951	10.2018		1.84082	6.31619		1.83976	4.22938		1.83895	2.45164
		1.84157	17.5315		1.84211	10.0975		1.84342	6.25904		1.84235	4.18755		1.84155	2.42928
		1.84418	17.3438		1.84471	9.99835		1.84602	6.19935		1.84495	4.14766		1.84415	2.40868
		1.84677	17.1695		1.84731	9.90299		1.84862	6.13656		1.84756	4.10494		1.84675	2.38625
		1.84937	16.999		1.84991	9.80307		1.85122	6.07472		1.85015	4.06394		1.84935	2.36621
		1.85198	16.818		1.85251	9.70403		1.85382	6.01256		1.85276	4.0214		1.85195	2.34624
		1.85458	16.6425		1.85511	9.60227		1.85642	5.95313		1.85536	3.98103		1.85455	2.32514
		1.85718	16.4674		1.85772	9.50471		1.85902	5.89691		1.85796	3.94565		1.85715	2.30701
		1.85977	16.2929		1.86031	9.41171		1.86162	5.8436		1.86056	3.91141		1.85975	2.28796
		1.86238	16.129		1.86292	9.32174		1.86422	5.79025		1.86315	3.87608		1.86235	2.27008
		1.86498	15.9731		1.86552	9.23576		1.86682	5.74134		1.86576	3.84158		1.86495	2.25218
		1.86757	15.8218		1.86811	9.15291		1.86942	5.69108		1.86836	3.80651		1.86755	2.23415
		1.87018	15.6722		1.87072	9.07058		1.87202	5.64157		1.87096	3.77159		1.87015	2.21866
		1.87278	15.5264		1.87332	8.99082		1.87462	5.59351		1.87356	3.73862		1.87275	2.20051
		1.87538	15.3832		1.87592	8.90964		1.87722	5.54378		1.87616	3.70555		1.87535	2.18336
		1.87798	15.2412		1.87852	8.82959		1.87982	5.4971		1.87876	3.67483		1.87795	2.16692
		1.88058	15.103		1.88112	8.75227		1.88242	5.45287		1.88136	3.64395		1.88055	2.1511
		1.88318	14.9688		1.88372	8.67519		1.88502	5.40628		1.88396	3.61485		1.88315	2.13451
		1.88578	14.8352		1.88632	8.60138		1.88762	5.36133		1.88656	3.58445		1.88575	2.11793
		1.88838	14.7045		1.88892	8.52722		1.89022	5.31764		1.88916	3.55499		1.88835	2.10341
		1.89098	14.5762		1.89152	8.45397		1.89282	5.2742		1.89176	3.52508		1.89095	2.08561
		1.89358	14.4513		1.89412	8.38168		1.89542	5.23295		1.89436	3.4997		1.89355	2.06859
		1.89618	14.323		1.89672	8.31499		1.89802	5.192		1.89696	3.47405		1.89615	2.05397
		1.89878	14.2024		1.89932	8.24994		1.90062	5.14999		1.89956	3.44299		1.89875	2.03814
		1.90138	14.0858		1.90192	8.1861		1.90322	5.10872		1.90216	3.4127		1.90135	2.02473
		1.90398	13.97		1.90452	8.11975		1.90582	5.06692		1.90476	3.38353		1.90395	2.01033
		1.90658	13.8489		1.90712	8.05338		1.90842	5.02261		1.90736	3.35293		1.90655	1.99605
		1.90918	13.7318		1.90972	7.98262		1.91102	4.98128		1.90996	3.32717		1.90915	1.98197
		1.91178	13.6116		1.91232	7.91407		1.91362	4.94242		1.91256	3.30222		1.91175	1.96687
		1.91438	13.4965		1.91492	7.84949		1.91622	4.90517		1.91516	3.27823		1.91435	1.95404
		1.91698	13.3854		1.91752	7.79197		1.91882	4.86942		1.91776	3.25337		1.91695	1.94193
		1.91958	13.2814		1.92012	7.73347		1.92142	4.83445		1.92036	3.22853		1.91955	1.92835
		1.92218	13.1763		1.92273	7.67539		1.92402	4.79771		1.92296	3.20467		1.92215	1.91467
		1.92478	13.0726		1.92532	7.61691		1.92662	4.76208		1.92556	3.18033		1.92475	1.90139
		1.92738	12.971		1.92793	7.55921		1.92922	4.72662		1.92816	3.1563		1.92735	1.88909
		1.92998	12.8679		1.93053	7.50349		1.93182	4.69093		1.93076	3.1317		1.92995	1.87549
		1.93258	12.7666		1.93312	7.44995		1.93442	4.65647		1.93336	3.1073		1.93255	1.8636
		1.93518	12.6677		1.93573	7.39532		1.93702	4.6225		1.93596	3.084		1.93515	1.85112
		1.93778	12.5703		1.93833	7.33994		1.93962	4.59046		1.93856	3.06		1.93775	1.83922
		1.94038	12.4754		1.94093	7.28397		1.94222	4.55941		1.94116	3.03908		1.94035	1.8273
		1.94298	12.3819		1.94353	7.22895		1.94482	4.52719		1.94376	3.01502		1.94295	1.81351
		1.94558	12.2934		1.94613	7.17485		1.94742	4.49878		1.94636	2.99317		1.94555	1.80028
		1.94818	12.2025		1.94873	7.12058		1.95002	4.46802		1.94896	2.97283		1.94815	1.78859
		1.95078	12.1108		1.95133	7.07252		1.95262	4.43836		1.95156	2.94969		1.95075	1.77843
		1.95338	12.0247		1.95393	7.02563		1.95522	4.40722		1.95416	2.92793		1.95335	1.76679
		1.95598	11.9393		1.95653	6.97525		1.95782	4.37709		1.95676	2.90534		1.95595	1.75543
		1.95859	11.852		1.95913	6.92325		1.96042	4.34419		1.95937	2.88282		1.95855	1.74467
		1.96118	11.7634		1.96173	6.87184		1.96302	4.31017		1.96196	2.86		1.96115	1.73499
		1.96379	11.6727		1.96433	6.81742		1.96562	4.27664		1.96456	2.83872		1.96375	1.72462
		1.96638	11.5818		1.96693	6.7665		1.96822	4.24652		1.96716	2.81924		1.96635	1.71392
		1.96898	11.4914		1.96953	6.7186		1.97082	4.21929		1.96976	2.79971		1.96895	1.70172
		1.97159	11.4081		1.97213	6.67078		1.97342	4.19029		1.97237	2.7809		1.97155	1.69066
		1.97418	11.3308		1.97473	6.62389		1.97602	4.16049		1.97496	2.76148		1.97415	1.6793
		1.97679	11.2531		1.97733	6.57786		1.97862	4.13263		1.97757	2.74119		1.97675	1.66866
		1.97939	11.1782		1.97994	6.53118		1.98122	4.10538		1.98017	2.72128		1.97935	1.65817
		1.98199	11.1002		1.98253	6.48705		1.98382	4.0778		1.98277	2.70257		1.98195	1.64826
		1.98459	11.0225		1.98514	6.44322		1.98642	4.04849		1.98537	2.68405		1.98455	1.63946
		1.98718	10.9432		1.98774	6.39852		1.98902	4.01889		1.98796	2.66401		1.98715	1.62884
		1.98979	10.8681		1.99033	6.3544		1.99162	3.99184		1.99057	2.64508		1.98975	1.61827
		1.99239	10.7917		1.99294	6.31244		1.99422	3.96526		1.99317	2.62846		1.99235	1.6072
		1.99499	10.7155		1.99554	6.26947		1.99682	3.9393		1.99577	2.60968		1.99495	1.59725
		1.99759	10.6402		1.99813	6.22553		1.99942	3.91195		1.99837	2.59116		1.99755	1.58585
		2.00019	10.5664		2.00074	6.18314		2.00202	3.88545		2.00097	2.57419		2.00015	1.57422
		2.00279	10.4919		2.00334	6.14187		2.00462	3.86015		2.00357	2.55896		2.00276	1.56268
		2.00539	10.4215		2.00594	6.10307		2.00722	3.83579		2.00617	2.54156		2.00535	1.55167
		2.00799	10.3527		2.00854	6.06326		2.00982	3.81045		2.00877	2.52353		2.00795	1.54042
		2.01059	10.2872		2.01114	6.02079		2.01242	3.78217		2.01137	2.50468		2.01055	1.53201
		2.01319	10.216		2.01374	5.98036		2.01502	3.75497		2.01397	2.48669		2.01315	1.52347
		2.01579	10.1448		2.01634	5.93642		2.01762	3.73092		2.01657	2.47045		2.01575	1.51586
		2.01839	10.0679		2.01894	5.89375		2.02022	3.70537		2.01917	2.45364		2.01835	1.50809
		2.02099	9.99201		2.02154	5.85576		2.02282	3.68016		2.02177	2.43774		2.02095	1.4995
		2.02359	9.9222		2.02414	5.81703		2.02542	3.65672		2.02437	2.41959		2.02355	1.48859
		2.02619	9.85655		2.02674	5.77894		2.02802	3.63334		2.02697	2.40394		2.02615	1.4785
		2.02879	9.79131		2.02934	5.74101		2.03062	3.60768		2.02957	2.38972		2.02876	1.46975
		2.03139	9.72639		2.03194	5.70437		2.03322	3.58536		2.03217	2.37501		2.03135	1.45927
		2.03399	9.66128		2.03454	5.66459		2.03582	3.56103		2.03477	2.35895		2.03396	1.4504
		2.03659	9.59797		2.03714	5.62701		2.03842	3.53773		2.03737	2.3444		2.03655	1.44122
		2.03919	9.53611		2.03974	5.59212		2.04102	3.51373		2.03997	2.33013		2.03915	1.43225
		2.04179	9.47183		2.04234	5.5553		2.04362	3.49146		2.04257	2.31704		2.04176	1.42424
		2.04439	9.40907		2.04494	5.51891		2.04622	3.46806		2.04517	2.30204		2.04435	1.41562
		2.04699	9.34717		2.04754	5.48444		2.04882	3.44722		2.04777	2.28916		2.04696	1.40618
		2.04959	9.28389		2.05015	5.44854		2.05142	3.42414		2.05037	2.27459		2.04955	1.39937
		2.05219	9.22115		2.05275	5.4135		2.05402	3.40204		2.05297	2.2601		2.05215	1.38978
		2.05479	9.16008		2.05534	5.37694		2.05662	3.38199		2.05557	2.24481		2.05476	1.38115
		2.05739	9.09904		2.05795	5.34168		2.05922	3.3599		2.05817	2.23116		2.05735	1.37073
		2.05999	9.04233		2.06055	5.30807		2.06182	3.33983		2.06077	2.21734		2.05996	1.36242
		2.06259	8.98621		2.06315	5.27224		2.06442	3.31733		2.06337	2.20428		2.06255	1.3547
		2.06519	8.92814		2.06575	5.23625		2.06702	3.29508		2.06597	2.18993		2.06515	1.34766
		2.06779	8.86645		2.06835	5.19977		2.06962	3.27183		2.06857	2.17516		2.06776	1.33874
		2.07039	8.80372		2.07095	5.16178		2.07222	3.25233		2.07117	2.16264		2.07036	1.33019
		2.07299	8.7394		2.07355	5.12598		2.07482	3.23212		2.07377	2.15041		2.07296	1.32372
		2.07559	8.67652		2.07615	5.09218		2.07742	3.21258		2.07637	2.13853		2.07555	1.31357
		2.0782	8.61746		2.07875	5.05864		2.08002	3.19329		2.07897	2.12543		2.07816	1.30515
		2.08079	8.56126		2.08135	5.02485		2.08262	3.1739		2.08157	2.11122		2.08075	1.29792
		2.08339	8.5062		2.08395	4.9904		2.08522	3.1533		2.08418	2.09468		2.08336	1.28862
		2.086	8.4496		2.08655	4.95681		2.08782	3.1342		2.08677	2.08044		2.08596	1.27934
		2.0886	8.39344		2.08915	4.92291		2.09042	3.11362		2.08937	2.06467		2.08855	1.27129
		2.0912	8.33935		2.09175	4.89123		2.09302	3.09317		2.09197	2.04965		2.09116	1.26112
		2.09379	8.28576		2.09435	4.85793		2.09562	3.07142		2.09457	2.03669		2.09375	1.25333
		2.0964	8.23251		2.09695	4.82602		2.09822	3.05116		2.09718	2.02501		2.09636	1.24543
		2.099	8.17834		2.09955	4.79621		2.10082	3.03249		2.09977	2.0092		2.09896	1.23756
		2.1016	8.12509		2.10215	4.76611		2.10342	3.01108		2.10237	1.99483		2.10155	1.22972
		2.1042	8.07188		2.10475	4.73715		2.10602	2.99148		2.10498	1.98055		2.10416	1.21948
		2.1068	8.01866		2.10735	4.70743		2.10862	2.9715		2.10757	1.9682		2.10676	1.2114
		2.1094	7.96472		2.10995	4.67812		2.11122	2.95248		2.11018	1.95612		2.10936	1.20226
		2.112	7.91414		2.11255	4.65178		2.11382	2.93195		2.11277	1.94076		2.11196	1.19253
		2.1146	7.86501		2.11516	4.62169		2.11642	2.91117		2.11537	1.92512		2.11456	1.18395
		2.1172	7.81571		2.11776	4.59202		2.11902	2.89209		2.11798	1.90961		2.11716	1.17818
		2.1198	7.76515		2.12035	4.56324		2.12162	2.87097		2.12058	1.89487		2.11976	1.17109
		2.1224	7.71312		2.12296	4.53223		2.12422	2.85043		2.12318	1.88098		2.12236	1.16329
		2.125	7.65857		2.12556	4.49993		2.12682	2.83268		2.12578	1.86807		2.12496	1.15658
		2.1276	7.60419		2.12816	4.47121		2.12942	2.81494		2.12838	1.85474		2.12756	1.15042
		2.1302	7.55193		2.13076	4.4437		2.13202	2.79648		2.13098	1.84237		2.13016	1.14368
		2.1328	7.50173		2.13336	4.4163		2.13462	2.77904		2.13357	1.83094		2.13276	1.13783
		2.1354	7.45043		2.13596	4.3908		2.13722	2.76263		2.13618	1.81759		2.13536	1.13013
		2.138	7.401		2.13856	4.36369		2.13982	2.74675		2.13878	1.80408		2.13796	1.12352
		2.1406	7.3516		2.14116	4.33509		2.14242	2.72979		2.14138	1.79272		2.14056	1.11659
		2.1432	7.30295		2.14376	4.30602		2.14502	2.71137		2.14398	1.77977		2.14316	1.10855
		2.1458	7.25386		2.14636	4.27732		2.14762	2.69354		2.14658	1.76626		2.14576	1.10358
		2.1484	7.2066		2.14896	4.24806		2.15022	2.6767		2.14918	1.7545		2.14836	1.09619
		2.151	7.16058		2.15156	4.22018		2.15282	2.65878		2.15178	1.74182		2.15096	1.0906
		2.1536	7.11328		2.15416	4.19219		2.15542	2.64276		2.15438	1.73018		2.15356	1.08594
		2.1562	7.06716		2.15676	4.1657		2.15802	2.62443		2.15698	1.72003		2.15616	1.07769
		2.1588	7.02412		2.15936	4.13862		2.16063	2.60603		2.15958	1.70719		2.15876	1.07065
		2.1614	6.97719		2.16196	4.11088		2.16322	2.58953		2.16218	1.69487		2.16136	1.06386
		2.164	6.93018		2.16456	4.08364		2.16582	2.57323		2.16478	1.68211		2.16396	1.05755
		2.1666	6.88654		2.16716	4.05903		2.16842	2.55659		2.16738	1.66945		2.16656	1.05177
		2.1692	6.8437		2.16976	4.03331		2.17102	2.53914		2.16998	1.65848		2.16916	1.04612
		2.1718	6.80093		2.17236	4.00483		2.17362	2.52217		2.17258	1.64742		2.17176	1.0413
		2.1744	6.75568		2.17496	3.97813		2.17622	2.50561		2.17518	1.63555		2.17436	1.03571
		2.177	6.71138		2.17756	3.94867		2.17882	2.48902		2.17778	1.62403		2.17696	1.03046
		2.1796	6.66214		2.18017	3.92127		2.18142	2.47189		2.18038	1.61381		2.17956	1.02186
		2.1822	6.61557		2.18277	3.89507		2.18402	2.45515		2.18298	1.60376		2.18216	1.01625
		2.1848	6.57089		2.18536	3.8692		2.18662	2.44027		2.18558	1.59456		2.18476	1.00907
		2.1874	6.52677		2.18797	3.84406		2.18922	2.42399		2.18818	1.58514		2.18736	1.00206
		2.19001	6.48434		2.19057	3.8197		2.19183	2.40776		2.19078	1.5749		2.18996	0.996271
		2.19261	6.44073		2.19317	3.79433		2.19442	2.39425		2.19338	1.56466		2.19256	0.990263
		2.1952	6.39849		2.19577	3.76817		2.19703	2.37848		2.19598	1.55476		2.19516	0.984413
		2.19781	6.35544		2.19837	3.74476		2.19962	2.36551		2.19858	1.5437		2.19776	0.980438
		2.2004	6.31155		2.20097	3.72091		2.20222	2.35002		2.20118	1.53407		2.20036	0.975543
		2.20301	6.27076		2.20357	3.69648		2.20483	2.33471		2.20378	1.52556		2.20296	0.970646
		2.20561	6.22833		2.20617	3.67419		2.20742	2.31946		2.20638	1.51767		2.20556	0.964955
		2.2082	6.18649		2.20877	3.65195		2.21002	2.30158		2.20898	1.50905		2.20816	0.958606
		2.21081	6.14473		2.21137	3.62828		2.21262	2.28438		2.21158	1.49855		2.21076	0.95195
		2.21341	6.10255		2.21397	3.60618		2.21523	2.27003		2.21418	1.48881		2.21336	0.945652
		2.21601	6.06131		2.21657	3.58221		2.21782	2.2548		2.21678	1.47964		2.21596	0.93938
		2.21861	6.02061		2.21917	3.55964		2.22042	2.24019		2.21938	1.46933		2.21856	0.932196
		2.2212	5.98362		2.22177	3.53617		2.22303	2.22348		2.22198	1.45883		2.22116	0.926015
		2.22381	5.94484		2.22437	3.51428		2.22562	2.20866		2.22458	1.44881		2.22376	0.919754
		2.22641	5.9062		2.22697	3.49084		2.22823	2.19333		2.22718	1.43711		2.22636	0.916831
		2.22901	5.8663		2.22957	3.46502		2.23082	2.17963		2.22979	1.42466		2.22896	0.91226
		2.23161	5.82477		2.23217	3.44115		2.23342	2.16241		2.23238	1.41317		2.23156	0.906907
		2.23421	5.78433		2.23477	3.4176		2.23603	2.14646		2.23498	1.40217		2.23416	0.900873
		2.23681	5.7435		2.23737	3.3956		2.23862	2.13179		2.23758	1.39047		2.23676	0.895928
		2.23941	5.70554		2.23997	3.37211		2.24123	2.11679		2.24018	1.38129		2.23936	0.889567
		2.24201	5.66775		2.24257	3.34992		2.24382	2.10375		2.24279	1.37185		2.24196	0.882872
		2.24461	5.63107		2.24518	3.32903		2.24642	2.09037		2.24538	1.36174		2.24456	0.875203
		2.24721	5.59476		2.24778	3.30777		2.24902	2.07503		2.24798	1.35111		2.24716	0.869936
		2.24981	5.55982		2.25037	3.28337		2.25162	2.06348		2.25059	1.34307		2.24976	0.864973
		2.25241	5.52302		2.25298	3.26178		2.25423	2.05077		2.25319	1.33454		2.25236	0.860902
		2.25501	5.48806		2.25558	3.23907		2.25682	2.03726		2.25579	1.3237		2.25496	0.852893
		2.25761	5.45132		2.25818	3.21691		2.25942	2.02343		2.25838	1.31318		2.25756	0.847501
		2.26021	5.41544		2.26078	3.19567		2.26202	2.00959		2.26099	1.30425		2.26016	0.842553
		2.26281	5.38119		2.26338	3.17496		2.26463	1.99807		2.26359	1.29499		2.26276	0.839458
		2.26541	5.346		2.26598	3.15322		2.26723	1.98591		2.26619	1.28538		2.26536	0.833517
		2.26801	5.31053		2.26858	3.13189		2.26982	1.97245		2.26879	1.2765		2.26796	0.825698
		2.27061	5.27603		2.27118	3.11207		2.27243	1.95999		2.27139	1.26938		2.27056	0.819488
		2.27321	5.24315		2.27378	3.092		2.27502	1.95131		2.27399	1.26188		2.27316	0.813518
		2.27581	5.20904		2.27638	3.07197		2.27763	1.94006		2.27659	1.25355		2.27576	0.808277
		2.27841	5.17596		2.27898	3.05082		2.28022	1.92826		2.27919	1.24486		2.27836	0.803909
		2.28101	5.14218		2.28158	3.03022		2.28282	1.91408		2.28179	1.23437		2.28096	0.798502
		2.28361	5.10795		2.28418	3.00919		2.28543	1.89989		2.28439	1.22585		2.28356	0.793675
		2.28621	5.07221		2.28678	2.98651		2.28802	1.88777		2.28699	1.21667		2.28616	0.789599
		2.28881	5.03692		2.28938	2.96601		2.29063	1.87777		2.28959	1.20783		2.28876	0.784107
		2.29142	5.00127		2.29198	2.94759		2.29322	1.86641		2.29219	1.1981		2.29136	0.777558
		2.29401	4.96833		2.29458	2.92751		2.29582	1.85549		2.29479	1.18835		2.29396	0.773562
		2.29661	4.93517		2.29718	2.90749		2.29843	1.84234		2.29739	1.18014		2.29656	0.77228
		2.29921	4.9036		2.29978	2.8879		2.30103	1.82919		2.29999	1.17055		2.29916	0.768476
		2.30181	4.87168		2.30238	2.86907		2.30363	1.81702		2.30259	1.16377		2.30176	0.764671
		2.30442	4.83717		2.30498	2.84927		2.30622	1.80368		2.30519	1.1545		2.30436	0.759738
		2.30701	4.80438		2.30758	2.82997		2.30883	1.78968		2.30779	1.14682		2.30696	0.755841
		2.30961	4.77184		2.31019	2.8131		2.31142	1.78008		2.31039	1.13789		2.30956	0.751294
		2.31222	4.74133		2.31279	2.79506		2.31402	1.76828		2.31299	1.12914		2.31216	0.746158
		2.31481	4.70629		2.31538	2.77647		2.31663	1.75516		2.31559	1.12117		2.31476	0.743069
		2.31742	4.67502		2.31799	2.75874		2.31922	1.74196		2.31819	1.1139		2.31736	0.738418
		2.32002	4.64425		2.32059	2.74149		2.32183	1.7296		2.32079	1.10767		2.31996	0.731993
		2.32261	4.61231		2.32319	2.72278		2.32442	1.71955		2.32339	1.09998		2.32256	0.727348
		2.32522	4.58065		2.32579	2.70527		2.32703	1.70887		2.32599	1.09148		2.32516	0.723185
		2.32781	4.54934		2.32839	2.68722		2.32963	1.69695		2.32859	1.08346		2.32776	0.720646
		2.33042	4.51957		2.33099	2.66812		2.33223	1.6847		2.33119	1.07529		2.33036	0.716827
		2.33302	4.49046		2.33359	2.6502		2.33483	1.67322		2.33379	1.06593		2.33296	0.713892
		2.33562	4.46019		2.33619	2.63135		2.33743	1.65991		2.33639	1.05884		2.33556	0.706435
		2.33822	4.42902		2.33879	2.61277		2.34003	1.64901		2.33899	1.05059		2.33816	0.700114
		2.34082	4.39751		2.34139	2.59385		2.34262	1.64031		2.34159	1.04314		2.34076	0.695739
		2.34342	4.36626		2.34399	2.57433		2.34523	1.62996		2.34419	1.03574		2.34336	0.691403
		2.34602	4.33519		2.34659	2.55817		2.34783	1.61971		2.34679	1.0277		2.34596	0.687361
		2.34862	4.30603		2.34919	2.54076		2.35042	1.60937		2.34939	1.01857		2.34856	0.682464
		2.35122	4.2767		2.35179	2.52236		2.35303	1.59794		2.35199	1.01351		2.35116	0.678495
		2.35382	4.24558		2.35439	2.50562		2.35562	1.58746		2.3546	1.00677		2.35376	0.675039
		2.35642	4.21711		2.35699	2.48914		2.35823	1.57666		2.35719	0.997471		2.35636	0.671504
		2.35902	4.18943		2.35959	2.4713		2.36083	1.56755		2.35979	0.988587		2.35896	0.668268
		2.36162	4.16195		2.36219	2.45387		2.36343	1.55603		2.36239	0.979497		2.36157	0.664192
		2.36422	4.13324		2.36479	2.43742		2.36603	1.54564		2.36499	0.971959		2.36416	0.659653
		2.36682	4.10424		2.36739	2.42064		2.36863	1.53581		2.3676	0.963512		2.36677	0.653667
		2.36942	4.07558		2.37	2.40597		2.37123	1.52445		2.37019	0.956511		2.36936	0.647709
		2.37202	4.04584		2.37259	2.39027		2.37382	1.51355		2.37279	0.950415		2.37196	0.642731
		2.37462	4.01644		2.3752	2.37376		2.37643	1.50361		2.3754	0.945502		2.37457	0.637734
		2.37722	3.98767		2.3778	2.35686		2.37903	1.49455		2.37799	0.937527		2.37716	0.634309
		2.37982	3.96064		2.38039	2.34193		2.38163	1.48595		2.3806	0.930357		2.37976	0.629523
		2.38242	3.93537		2.383	2.3282		2.38423	1.4747		2.38319	0.924569		2.38236	0.624228
		2.38502	3.90905		2.3856	2.31461		2.38682	1.46484		2.38579	0.91653		2.38496	0.619774
		2.38762	3.88432		2.3882	2.29884		2.38943	1.45472		2.3884	0.910864		2.38757	0.615129
		2.39022	3.85716		2.3908	2.28287		2.39203	1.44484		2.391	0.904513		2.39016	0.611652
		2.39282	3.82949		2.3934	2.26663		2.39463	1.43411		2.3936	0.89638		2.39276	0.6094
		2.39542	3.80339		2.396	2.25075		2.39723	1.42184		2.3962	0.889207		2.39536	0.60507
		2.39802	3.77751		2.3986	2.23308		2.39982	1.41295		2.3988	0.883351		2.39797	0.599277
		2.40062	3.74942		2.4012	2.21872		2.40243	1.40282		2.4014	0.877069		2.40057	0.595353
		2.40322	3.72142		2.4038	2.20426		2.40503	1.39485		2.404	0.871576		2.40316	0.591314
		2.40582	3.69596		2.4064	2.18978		2.40763	1.38756		2.4066	0.865162		2.40577	0.58688
		2.40842	3.67095		2.409	2.17418		2.41023	1.37692		2.4092	0.86004		2.40836	0.584044
		2.41102	3.64546		2.4116	2.15785		2.41283	1.36754		2.4118	0.853926		2.41097	0.580985
		2.41362	3.62033		2.4142	2.14223		2.41543	1.35888		2.4144	0.845774		2.41356	0.578342
		2.41622	3.59636		2.4168	2.12758		2.41803	1.34814		2.417	0.838922		2.41616	0.574094
		2.41883	3.57281		2.4194	2.11414		2.42063	1.33907		2.4196	0.832416		2.41877	0.570633
		2.42142	3.54915		2.422	2.09921		2.42323	1.32886		2.4222	0.828793		2.42136	0.56864
		2.42402	3.52238		2.4246	2.08267		2.42583	1.31977		2.4248	0.821546		2.42397	0.565165
		2.42663	3.49615		2.4272	2.06647		2.42843	1.31097		2.4274	0.815342		2.42656	0.560872
		2.42922	3.47188		2.4298	2.0497		2.43103	1.30218		2.43	0.808608		2.42916	0.5564
		2.43183	3.44783		2.4324	2.03392		2.43363	1.29252		2.4326	0.801928		2.43177	0.553302
		2.43442	3.42495		2.43501	2.01892		2.43622	1.28428		2.4352	0.795172		2.43437	0.547451
		2.43703	3.39962		2.4376	2.00611		2.43883	1.27749		2.4378	0.790296		2.43697	0.543498
		2.43963	3.37745		2.44021	1.99157		2.44143	1.26762		2.4404	0.783518		2.43956	0.539883
		2.44223	3.35462		2.44281	1.97665		2.44403	1.25881		2.443	0.777773		2.44217	0.536469
		2.44483	3.3315		2.4454	1.95965		2.44663	1.24968		2.4456	0.770791		2.44477	0.532759
		2.44743	3.30757		2.44801	1.94305		2.44923	1.23962		2.4482	0.764326		2.44737	0.529788
		2.45003	3.28267		2.45061	1.92866		2.45183	1.23095		2.4508	0.759151		2.44997	0.52649
		2.45263	3.26028		2.45321	1.91565		2.45443	1.2238		2.4534	0.751041		2.45256	0.524125
		2.45522	3.23913		2.45581	1.90189		2.45703	1.21394		2.456	0.744931		2.45517	0.520067
		2.45783	3.21743		2.45841	1.88804		2.45963	1.20526		2.4586	0.737488		2.45777	0.519578
		2.46043	3.19488		2.46101	1.8742		2.46223	1.19679		2.4612	0.732349		2.46037	0.51908
		2.46303	3.17047		2.46361	1.86105		2.46483	1.18807		2.4638	0.724276		2.46297	0.515896
		2.46563	3.14908		2.46621	1.84917		2.46743	1.1789		2.4664	0.717439		2.46556	0.512556
		2.46823	3.128		2.46881	1.83742		2.47003	1.1702		2.469	0.712541		2.46817	0.510812
		2.47083	3.10604		2.47141	1.82726		2.47263	1.16304		2.4716	0.70663		2.47077	0.509802
		2.47343	3.08349		2.47401	1.81586		2.47523	1.15486		2.4742	0.701251		2.47337	0.505378
		2.47603	3.06168		2.47661	1.80459		2.47783	1.1451		2.4768	0.695631		2.47597	0.503392
		2.47863	3.0408		2.47921	1.79006		2.48043	1.13725		2.4794	0.688071		2.47857	0.500395
		2.48123	3.01882		2.48181	1.77844		2.48303	1.12899		2.482	0.683049		2.48117	0.498001
		2.48383	2.99637		2.48441	1.76648		2.48563	1.11999		2.4846	0.676372		2.48377	0.49431
		2.48643	2.97388		2.48701	1.75394		2.48823	1.11197		2.4872	0.669933		2.48637	0.492356
		2.48903	2.95373		2.48961	1.74291		2.49083	1.1034		2.4898	0.665463		2.48897	0.4895
		2.49163	2.93415		2.49221	1.73055		2.49343	1.0969		2.4924	0.659092		2.49157	0.485827
		2.49423	2.91379		2.49481	1.7182		2.49603	1.08846		2.495	0.656221		2.49417	0.481796
		2.49683	2.89243		2.49741	1.70639		2.49863	1.08099		2.4976	0.65381		2.49677	0.478254
		2.49943	2.86949		2.50002	1.69396		2.50123	1.07375		2.50021	0.64827		2.49937	0.472396
		2.50203	2.84775		2.50261	1.68285		2.50383	1.06699		2.5028	0.643295		2.50197	0.46732
		2.50463	2.82651		2.50522	1.67015		2.50643	1.05943		2.50541	0.639435		2.50457	0.461977
		2.50723	2.80585		2.50782	1.65915		2.50903	1.0524		2.508	0.636693		2.50717	0.459429
		2.50983	2.78636		2.51042	1.64764		2.51163	1.04445		2.5106	0.63053		2.50977	0.454979
		2.51243	2.76548		2.51302	1.63388		2.51423	1.03515		2.51321	0.624844		2.51237	0.450448
		2.51503	2.74579		2.51562	1.62336		2.51683	1.02832		2.5158	0.619945		2.51497	0.447545
		2.51763	2.72602		2.51822	1.61248		2.51943	1.02127		2.51841	0.614984		2.51757	0.443063
		2.52023	2.70707		2.52082	1.60165		2.52203	1.01362		2.52101	0.61053		2.52017	0.44035
		2.52283	2.68905		2.52342	1.58877		2.52463	1.00634		2.5236	0.605665		2.52277	0.437541
		2.52543	2.67145		2.52602	1.57685		2.52723	0.998047		2.52621	0.602237		2.52537	0.434095
		2.52803	2.65347		2.52862	1.56802		2.52983	0.990516		2.5288	0.596987		2.52797	0.430899
		2.53063	2.63411		2.53122	1.55719		2.53243	0.982376		2.53141	0.59222		2.53057	0.429589
		2.53323	2.61602		2.53382	1.54547		2.53503	0.975319		2.53401	0.588781		2.53317	0.427676
		2.53583	2.59735		2.53642	1.53394		2.53763	0.968216		2.53661	0.584476		2.53577	0.424927
		2.53844	2.57973		2.53902	1.52128		2.54023	0.960889		2.53921	0.577512		2.53837	0.422525
		2.54103	2.56168		2.54162	1.5105		2.54283	0.952894		2.54181	0.574629		2.54097	0.420214
		2.54364	2.54313		2.54422	1.49872		2.54543	0.943976		2.54441	0.567519		2.54357	0.418336
		2.54624	2.52597		2.54682	1.48834		2.54803	0.935711		2.54701	0.561941		2.54617	0.417158
		2.54883	2.5069		2.54942	1.47457		2.55063	0.928289		2.54961	0.556108		2.54877	0.413055
		2.55144	2.48728		2.55202	1.46137		2.55323	0.92136		2.55221	0.55083		2.55137	0.410467
		2.55404	2.46991		2.55462	1.4504		2.55583	0.914604		2.55481	0.547078		2.55397	0.407922
		2.55663	2.4529		2.55722	1.43911		2.55843	0.907425		2.55741	0.542219		2.55657	0.405197
		2.55924	2.4349		2.55982	1.42724		2.56103	0.901795		2.56001	0.537683		2.55917	0.404299
		2.56183	2.41698		2.56242	1.41524		2.56363	0.894728		2.56261	0.531139		2.56177	0.402162
		2.56444	2.39863		2.56503	1.4056		2.56623	0.888112		2.56521	0.527561		2.56437	0.399676
		2.56704	2.38085		2.56762	1.39469		2.56883	0.881444		2.56781	0.522542		2.56697	0.398618
		2.56964	2.36325		2.57023	1.38247		2.57143	0.874551		2.57041	0.519213		2.56957	0.395243
		2.57224	2.34417		2.57283	1.37301		2.57403	0.869266		2.57301	0.51403		2.57217	0.390294
		2.57484	2.32734		2.57543	1.36388		2.57663	0.860388		2.57561	0.508221		2.57477	0.387978
		2.57744	2.31223		2.57803	1.3533		2.57923	0.85239		2.57821	0.500847		2.57737	0.384534
		2.58004	2.29446		2.58063	1.34475		2.58183	0.847056		2.58081	0.495017		2.57997	0.382011
		2.58264	2.27852		2.58323	1.33378		2.58443	0.841104		2.58341	0.489708		2.58257	0.379591
		2.58524	2.26277		2.58583	1.32387		2.58703	0.833726		2.58601	0.487527		2.58517	0.376378
		2.58784	2.24624		2.58843	1.31371		2.58963	0.828068		2.58861	0.482685		2.58777	0.373109
		2.59044	2.2324		2.59103	1.30545		2.59223	0.822604		2.59121	0.478573		2.59037	0.372282
		2.59304	2.21801		2.59363	1.29624		2.59483	0.816237		2.59381	0.474282		2.59297	0.370895
		2.59564	2.20273		2.59623	1.2869		2.59743	0.808556		2.59641	0.469482		2.59557	0.368615
		2.59824	2.18584		2.59883	1.27638		2.60003	0.802353		2.59901	0.465329		2.59817	0.366935
		2.60084	2.1702		2.60143	1.26638		2.60263	0.794617		2.60161	0.459663		2.60077	0.364059
		2.60344	2.1563		2.60403	1.25643		2.60523	0.788059		2.60421	0.457998		2.60337	0.3607
		2.60604	2.13944		2.60663	1.24805		2.60783	0.781209		2.60681	0.452591		2.60597	0.357818
		2.60864	2.1229		2.60923	1.23828		2.61043	0.776937		2.60941	0.449488		2.60857	0.353302
		2.61124	2.10872		2.61183	1.23082		2.61303	0.771002		2.61201	0.444955		2.61117	0.350891
		2.61384	2.09638		2.61443	1.2208		2.61563	0.764595		2.61461	0.441572		2.61377	0.348223
		2.61644	2.08043		2.61703	1.21112		2.61823	0.75986		2.61721	0.439417		2.61637	0.345447
		2.61904	2.06455		2.61963	1.20065		2.62083	0.754436		2.61981	0.43593		2.61897	0.344355
		2.62164	2.04994		2.62223	1.19181		2.62343	0.748371		2.62241	0.43292		2.62157	0.341519
		2.62424	2.03461		2.62483	1.18346		2.62603	0.743614		2.62501	0.429603		2.62417	0.337901
		2.62684	2.01958		2.62743	1.17472		2.62863	0.73873		2.62761	0.424911		2.62677	0.335993
		2.62944	2.00533		2.63004	1.16659		2.63123	0.732843		2.63021	0.422244		2.62937	0.334816
		2.63204	1.9898		2.63263	1.15775		2.63383	0.726222		2.63281	0.417501		2.63197	0.332799
		2.63464	1.97633		2.63524	1.15087		2.63643	0.721294		2.63541	0.414385		2.63457	0.328335
		2.63724	1.96281		2.63784	1.14295		2.63903	0.718228		2.63802	0.41138		2.63717	0.326551
		2.63984	1.9494		2.64044	1.13406		2.64163	0.713855		2.64061	0.408563		2.63977	0.32479
		2.64244	1.93628		2.64304	1.12466		2.64423	0.708925		2.64322	0.407353		2.64237	0.321472
		2.64505	1.92066		2.64564	1.11644		2.64683	0.70162		2.64582	0.402835		2.64497	0.319486
		2.64764	1.9085		2.64824	1.10698		2.64943	0.694543		2.64841	0.398799		2.64757	0.316082
		2.65024	1.89544		2.65084	1.09834		2.65203	0.689546		2.65102	0.39279		2.65017	0.314705
		2.65285	1.88139		2.65344	1.08725		2.65463	0.684033		2.65361	0.389807		2.65277	0.312812
		2.65544	1.86572		2.65604	1.07852		2.65723	0.678945		2.65621	0.386016		2.65537	0.313121
		2.65804	1.85139		2.65864	1.07109		2.65983	0.673501		2.65882	0.380517		2.65797	0.311617
		2.66065	1.83686		2.66124	1.06481		2.66243	0.668596		2.66141	0.379391		2.66057	0.307259
		2.66324	1.82373		2.66384	1.05543		2.66503	0.662292		2.66402	0.376393		2.66317	0.305386
		2.66585	1.80981		2.66644	1.04743		2.66763	0.655728		2.66662	0.373915		2.66577	0.303559
		2.66844	1.79788		2.66904	1.03936		2.67023	0.651578		2.66922	0.370539		2.66837	0.300402
		2.67105	1.7858		2.67164	1.02936		2.67283	0.647657		2.67182	0.367329		2.67097	0.29766
		2.67365	1.77302		2.67424	1.02246		2.67543	0.643274		2.67442	0.364968		2.67357	0.293473
		2.67625	1.76002		2.67684	1.014		2.67803	0.637208		2.67702	0.360528		2.67617	0.29183
		2.67885	1.74653		2.67944	1.00618		2.68063	0.630723		2.67962	0.355105		2.67877	0.288036
		2.68145	1.73489		2.68204	0.999431		2.68323	0.625953		2.68222	0.351317		2.68137	0.286646
		2.68405	1.72188		2.68464	0.993146		2.68583	0.620738		2.68482	0.347435		2.68397	0.286034
		2.68665	1.71		2.68724	0.987151		2.68843	0.618479		2.68742	0.3434		2.68657	0.283877
		2.68925	1.69736		2.68984	0.979376		2.69103	0.616231		2.69002	0.339791		2.68917	0.282665
		2.69185	1.68567		2.69244	0.973041		2.69363	0.611086		2.69262	0.336655		2.69177	0.281066
		2.69445	1.67321		2.69505	0.968309		2.69623	0.605414		2.69522	0.33457		2.69437	0.280365
		2.69705	1.66149		2.69764	0.9619		2.69883	0.600861		2.69782	0.330118		2.69697	0.27737
		2.69965	1.64952		2.70024	0.954875		2.70143	0.597899		2.70042	0.325929		2.69957	0.274648
		2.70225	1.63752		2.70285	0.947248		2.70403	0.595013		2.70302	0.319685		2.70217	0.273264
		2.70485	1.62505		2.70545	0.940564		2.70663	0.591535		2.70562	0.31688		2.70477	0.271217
		2.70745	1.61453		2.70805	0.933662		2.70923	0.588661		2.70822	0.312055		2.70737	0.268635
		2.71005	1.60232		2.71065	0.92699		2.71183	0.584294		2.71082	0.310121		2.70997	0.265735
		2.71265	1.59073		2.71325	0.920401		2.71443	0.578856		2.71342	0.305958		2.71257	0.261472
		2.71525	1.57851		2.71585	0.912102		2.71703	0.573773		2.71602	0.301486		2.71517	0.260184
		2.71785	1.56546		2.71845	0.903901		2.71963	0.570357		2.71862	0.298574		2.71777	0.258959
		2.72045	1.5518		2.72105	0.896505		2.72223	0.567246		2.72122	0.297373		2.72038	0.257968
		2.72305	1.53938		2.72365	0.890017		2.72483	0.561292		2.72382	0.293618		2.72297	0.254714
		2.72565	1.52723		2.72625	0.882602		2.72743	0.556944		2.72642	0.290068		2.72558	0.253069
		2.72825	1.51604		2.72885	0.875207		2.73003	0.551251		2.72902	0.286725		2.72817	0.251038
		2.73085	1.50474		2.73145	0.869476		2.73263	0.545766		2.73162	0.284326		2.73077	0.24627
		2.73345	1.49257		2.73405	0.862818		2.73523	0.542346		2.73422	0.281505		2.73338	0.243166
		2.73605	1.48195		2.73665	0.854985		2.73783	0.539401		2.73682	0.275864		2.73597	0.238677
		2.73865	1.47233		2.73925	0.847816		2.74043	0.533861		2.73942	0.273587		2.73857	0.236892
		2.74125	1.46265		2.74185	0.840403		2.74303	0.528226		2.74202	0.271811		2.74117	0.23465
		2.74385	1.45223		2.74445	0.83319		2.74563	0.522013		2.74462	0.268947		2.74377	0.232364
		2.74645	1.44154		2.74705	0.826666		2.74823	0.517822		2.74722	0.264784		2.74637	0.23041
		2.74905	1.42986		2.74965	0.820549		2.75083	0.513714		2.74982	0.262459		2.74897	0.230505
		2.75165	1.41821		2.75225	0.81419		2.75343	0.509492		2.75242	0.258521		2.75158	0.229972
		2.75425	1.40793		2.75485	0.808067		2.75603	0.504178		2.75502	0.2553		2.75417	0.230694
		2.75685	1.39781		2.75745	0.801655		2.75863	0.500331		2.75762	0.253003		2.75678	0.229183
		2.75945	1.38895		2.76006	0.796632		2.76123	0.495328		2.76022	0.250368		2.75937	0.227028
		2.76205	1.38117		2.76265	0.792796		2.76383	0.490312		2.76282	0.248044		2.76198	0.226389
		2.76465	1.37076		2.76525	0.786044		2.76643	0.486713		2.76542	0.243344		2.76458	0.226351
		2.76725	1.36125		2.76786	0.781959		2.76903	0.481		2.76802	0.240325		2.76717	0.223594
		2.76985	1.35094		2.77046	0.776012		2.77163	0.476528		2.77063	0.239488		2.76978	0.223286
		2.77246	1.34042		2.77306	0.769851		2.77423	0.474989		2.77322	0.236518		2.77237	0.225984
		2.77505	1.33193		2.77566	0.763618		2.77683	0.47099		2.77583	0.233084		2.77497	0.22626
		2.77766	1.32147		2.77826	0.758834		2.77943	0.467784		2.77843	0.231455		2.77758	0.226568
		2.78026	1.31307		2.78086	0.753988		2.78203	0.464225		2.78102	0.228896		2.78017	0.223963
		2.78285	1.30404		2.78346	0.748407		2.78463	0.460633		2.78363	0.22566		2.78278	0.221698
		2.78546	1.29595		2.78606	0.743384		2.78723	0.458349		2.78622	0.223892		2.78537	0.219616
		2.78806	1.2878		2.78866	0.739173		2.78983	0.454399		2.78883	0.222924		2.78798	0.219371
		2.79066	1.27983		2.79126	0.733166		2.79243	0.448898		2.79143	0.22143		2.79058	0.217066
		2.79326	1.27122		2.79386	0.727033		2.79503	0.44645		2.79402	0.218431		2.79318	0.215372
		2.79585	1.26218		2.79646	0.722959		2.79763	0.447052		2.79663	0.214901		2.79578	0.213457
		2.79846	1.25433		2.79906	0.717134		2.80023	0.444072		2.79923	0.212072		2.79838	0.211856
		2.80106	1.24512		2.80166	0.710277		2.80283	0.440967		2.80183	0.210318		2.80098	0.210714
		2.80366	1.23612		2.80426	0.70215		2.80543	0.437789		2.80443	0.206786		2.80358	0.207955
		2.80626	1.22918		2.80686	0.697364		2.80803	0.434244		2.80702	0.2067		2.80618	0.204778
		2.80886	1.22197		2.80946	0.690997		2.81063	0.433538		2.80963	0.205526		2.80878	0.203892
		2.81146	1.21387		2.81206	0.68553		2.81323	0.431612		2.81223	0.202006		2.81137	0.201619
		2.81406	1.20537		2.81466	0.680497		2.81583	0.427354		2.81483	0.200039		2.81398	0.198515
		2.81666	1.19641		2.81726	0.676263		2.81843	0.422131		2.81743	0.198415		2.81657	0.196846
		2.81926	1.18712		2.81986	0.672069		2.82103	0.416562		2.82003	0.195659		2.81918	0.19419
		2.82186	1.17651		2.82246	0.665756		2.82363	0.414248		2.82263	0.192209		2.82178	0.193829
		2.82446	1.16719		2.82507	0.660034		2.82623	0.411185		2.82523	0.189381		2.82438	0.192428
		2.82706	1.15799		2.82766	0.653078		2.82883	0.408377		2.82783	0.18704		2.82698	0.193393
		2.82966	1.14813		2.83026	0.646489		2.83143	0.404905		2.83043	0.185112		2.82958	0.191895
		2.83226	1.14003		2.83287	0.643026		2.83403	0.401688		2.83303	0.181182		2.83218	0.191072
		2.83486	1.13031		2.83547	0.637895		2.83663	0.397848		2.83563	0.179294		2.83478	0.189466
		2.83746	1.1223		2.83807	0.632489		2.83923	0.392747		2.83823	0.178534		2.83738	0.188242
		2.84006	1.11414		2.84067	0.628277		2.84183	0.389395		2.84083	0.177578		2.83998	0.187621
		2.84266	1.10588		2.84327	0.624238		2.84443	0.385694		2.84343	0.176128		2.84258	0.185131
		2.84526	1.09795		2.84587	0.620418		2.84703	0.382314		2.84603	0.176441		2.84518	0.184038
		2.84786	1.08829		2.84847	0.615199		2.84963	0.380126		2.84863	0.173686		2.84778	0.184322
		2.85046	1.07977		2.85107	0.609737		2.85223	0.376438		2.85123	0.170621		2.85038	0.182986
		2.85306	1.07066		2.85367	0.605926		2.85483	0.373758		2.85383	0.168678		2.85298	0.181693
		2.85566	1.06377		2.85627	0.600381		2.85743	0.371073		2.85643	0.167135		2.85558	0.180242
		2.85826	1.05514		2.85887	0.596604		2.86003	0.369645		2.85903	0.165691		2.85818	0.178679
		2.86086	1.04941		2.86147	0.592925		2.86263	0.368703		2.86163	0.163521		2.86078	0.1771
		2.86346	1.04259		2.86407	0.590256		2.86523	0.363687		2.86423	0.162884		2.86338	0.174619
		2.86606	1.03638		2.86667	0.587483		2.86783	0.360849		2.86683	0.16139		2.86598	0.172503
		2.86866	1.02995		2.86927	0.585277		2.87043	0.356175		2.86943	0.159188		2.86858	0.17145
		2.87126	1.02169		2.87187	0.581857		2.87303	0.352589		2.87203	0.153897		2.87118	0.168259
		2.87386	1.01358		2.87447	0.575454		2.87563	0.350704		2.87463	0.151538		2.87378	0.165817
		2.87646	1.00877		2.87707	0.572173		2.87823	0.346282		2.87723	0.147716		2.87638	0.165407
		2.87907	1.00253		2.87967	0.568261		2.88083	0.341505		2.87983	0.144519		2.87898	0.165139
		2.88166	0.995031		2.88227	0.564421		2.88343	0.337242		2.88243	0.141739		2.88158	0.163176
		2.88426	0.988054		2.88487	0.560543		2.88603	0.33408		2.88503	0.138003		2.88418	0.162403
		2.88687	0.980514		2.88747	0.556443		2.88863	0.331973		2.88763	0.13274		2.88678	0.161287
		2.88946	0.974782		2.89008	0.552683		2.89123	0.328524		2.89023	0.131349		2.88938	0.158983
		2.89207	0.96852		2.89267	0.54839		2.89383	0.325746		2.89283	0.128458		2.89198	0.156643
		2.89466	0.962513		2.89528	0.542329		2.89643	0.322309		2.89543	0.124843		2.89458	0.153244
		2.89726	0.955623		2.89788	0.539317		2.89903	0.31716		2.89803	0.122005		2.89718	0.150331
		2.89987	0.950739		2.90048	0.533013		2.90163	0.314386		2.90063	0.120174		2.89978	0.149007
		2.90246	0.943511		2.90308	0.52601		2.90423	0.310161		2.90324	0.119813		2.90238	0.14819
		2.90507	0.936482		2.90568	0.520901		2.90683	0.308143		2.90583	0.119056		2.90498	0.148855
		2.90767	0.928578		2.90828	0.515162		2.90944	0.304054		2.90843	0.116984		2.90758	0.149094
		2.91026	0.920246		2.91088	0.509551		2.91203	0.301817		2.91103	0.115878		2.91018	0.145812
		2.91287	0.914909		2.91348	0.504529		2.91463	0.299723		2.91364	0.115459		2.91278	0.144804
		2.91547	0.90915		2.91608	0.502832		2.91723	0.298066		2.91624	0.114057		2.91538	0.143796
		2.91807	0.902932		2.91868	0.498129		2.91983	0.297077		2.91883	0.11466		2.91798	0.14119
		2.92067	0.896199		2.92128	0.494303		2.92244	0.296508		2.92144	0.114064		2.92058	0.137819
		2.92327	0.890778		2.92388	0.490037		2.92503	0.295623		2.92404	0.111742		2.92318	0.136249
		2.92587	0.8853		2.92648	0.487784		2.92763	0.292661		2.92664	0.111249		2.92578	0.134933
		2.92847	0.879219		2.92908	0.483541		2.93023	0.289793		2.92924	0.112151		2.92838	0.134525
		2.93107	0.871682		2.93168	0.477244		2.93283	0.287763		2.93183	0.111005		2.93098	0.133064
		2.93367	0.86364		2.93428	0.47314		2.93544	0.285714		2.93444	0.110566		2.93358	0.133394
		2.93627	0.857835		2.93688	0.469626		2.93803	0.283775		2.93704	0.110024		2.93618	0.135809
		2.93887	0.853565		2.93948	0.465427		2.94063	0.282526		2.93964	0.109299		2.93878	0.135213
		2.94147	0.848701		2.94208	0.464187		2.94323	0.279343		2.94224	0.105098		2.94138	0.132965
		2.94407	0.842904		2.94468	0.462256		2.94583	0.27776		2.94484	0.10207		2.94398	0.132676
		2.94667	0.837372		2.94728	0.458786		2.94843	0.275706		2.94744	0.098187		2.94658	0.130129
		2.94927	0.834922		2.94988	0.455291		2.95103	0.274251		2.95004	0.096351		2.94918	0.129278
		2.95187	0.829842		2.95248	0.453206		2.95363	0.272958		2.95264	0.093582		2.95178	0.128964
		2.95447	0.824995		2.95509	0.451194		2.95623	0.271409		2.95524	0.093524		2.95438	0.129109
		2.95707	0.820554		2.95768	0.445636		2.95884	0.26739		2.95784	0.092516		2.95698	0.128461
		2.95967	0.815044		2.96029	0.44258		2.96143	0.265477		2.96044	0.090401		2.95958	0.127375
		2.96227	0.809564		2.96289	0.436971		2.96403	0.263031		2.96304	0.089648		2.96218	0.127138
		2.96487	0.803412		2.96549	0.433956		2.96664	0.260662		2.96564	0.090194		2.96478	0.126451
		2.96747	0.799896		2.96809	0.429264		2.96923	0.261176		2.96824	0.087353		2.96738	0.125816
		2.97007	0.79451		2.97069	0.424815		2.97184	0.258806		2.97084	0.083712		2.96998	0.123604
		2.97267	0.789148		2.97329	0.422877		2.97443	0.256508		2.97344	0.080964		2.97258	0.12295
		2.97527	0.785429		2.97589	0.419462		2.97703	0.254485		2.97604	0.080468		2.97518	0.121512
		2.97787	0.780604		2.97849	0.417224		2.97963	0.25143		2.97864	0.077255		2.97778	0.118109
		2.98047	0.773468		2.98109	0.413799		2.98223	0.250293		2.98124	0.074256		2.98038	0.117791
		2.98307	0.766806		2.98369	0.40928		2.98484	0.248028		2.98384	0.074272		2.98298	0.118695
		2.98567	0.761129		2.98629	0.405347		2.98743	0.245924		2.98644	0.073124		2.98558	0.117435
		2.98827	0.75579		2.98889	0.401763		2.99004	0.243871		2.98904	0.073467		2.98818	0.116889
		2.99087	0.748672		2.99149	0.401316		2.99263	0.240968		2.99164	0.072784		2.99078	0.116019
		2.99348	0.743594		2.99409	0.398508		2.99524	0.238643		2.99424	0.07266		2.99338	0.115204
		2.99607	0.739101		2.99669	0.395416		2.99784	0.236956		2.99684	0.070151		2.99598	0.114027
		2.99867	0.732914		2.99929	0.391795		3.00043	0.236078		2.99944	0.068346		2.99858	0.113417
		3.00127	0.727982		3.00189	0.389094		3.00304	0.232905		3.00204	0.066016		3.00118	0.114883
		3.00387	0.722502		3.00449	0.387835		3.00563	0.229316		3.00464	0.062868		3.00378	0.115636
		3.00648	0.716979		3.00709	0.385148		3.00823	0.226053		3.00724	0.059004		3.00638	0.115721
		3.00907	0.708617		3.00969	0.382178		3.01083	0.222776		3.00984	0.057566		3.00898	0.115043
		3.01167	0.703075		3.01229	0.38015		3.01343	0.220495		3.01244	0.057525		3.01158	0.114927
		3.01428	0.698957		3.01489	0.379223		3.01604	0.216653		3.01504	0.055139		3.01418	0.112869
		3.01688	0.694248		3.01749	0.376886		3.01863	0.214362		3.01764	0.051358		3.01678	0.109805
		3.01948	0.690215		3.0201	0.373914		3.02124	0.213751		3.02024	0.051375		3.01938	0.110309
		3.02208	0.687615		3.02269	0.371353		3.02383	0.212481		3.02284	0.051177		3.02198	0.10895
		3.02468	0.685034		3.0253	0.367997		3.02644	0.210958		3.02544	0.049898		3.02458	0.106299
		3.02728	0.682673		3.0279	0.364717		3.02904	0.210155		3.02805	0.047856		3.02718	0.104259
		3.02988	0.678371		3.0305	0.36226		3.03164	0.20853		3.03064	0.045524		3.02978	0.102349
		3.03248	0.674123		3.0331	0.357439		3.03424	0.207765		3.03324	0.041468		3.03238	0.101978
		3.03508	0.671968		3.0357	0.353932		3.03683	0.204357		3.03584	0.039315		3.03498	0.099667
		3.03768	0.667242		3.0383	0.351607		3.03944	0.201849		3.03844	0.037479		3.03758	0.097438
		3.04028	0.662111		3.0409	0.349035		3.04203	0.199011		3.04105	0.03539		3.04018	0.096737
		3.04288	0.656683		3.0435	0.344088		3.04463	0.196326		3.04364	0.034141		3.04278	0.094413
		3.04548	0.652753		3.0461	0.34074		3.04724	0.195486		3.04624	0.033612		3.04538	0.091944
		3.04808	0.650675		3.0487	0.338086		3.04983	0.195291		3.04885	0.033348		3.04798	0.090323
		3.05068	0.647395		3.0513	0.335083		3.05244	0.193989		3.05145	0.033021		3.05058	0.090117
		3.05328	0.64525		3.0539	0.332087		3.05503	0.19259		3.05405	0.030632		3.05319	0.088083
		3.05588	0.642796		3.0565	0.328057		3.05764	0.191426		3.05664	0.02973		3.05578	0.086971
		3.05848	0.639586		3.0591	0.325229		3.06024	0.19048		3.05925	0.029193		3.05838	0.088936
		3.06108	0.634728		3.0617	0.322169		3.06284	0.18786		3.06185	0.028136		3.06098	0.087955
		3.06368	0.629583		3.0643	0.32023		3.06544	0.18499		3.06445	0.027159		3.06358	0.086936
		3.06628	0.622923		3.0669	0.318676		3.06803	0.182755		3.06705	0.027429		3.06618	0.08769
		3.06888	0.617797		3.0695	0.315831		3.07064	0.179781		3.06965	0.027187		3.06878	0.08948
		3.07148	0.614234		3.0721	0.313415		3.07323	0.178869		3.07225	0.02571		3.07138	0.089515
		3.07408	0.608747		3.0747	0.310609		3.07584	0.176501		3.07485	0.025281		3.07398	0.088311
		3.07668	0.602894		3.0773	0.308042		3.07844	0.175939		3.07745	0.02391		3.07658	0.08864
		3.07928	0.599734		3.0799	0.304207		3.08103	0.17401		3.08005	0.022909		3.07918	0.088582
		3.08188	0.597322		3.0825	0.302242		3.08364	0.173541		3.08265	0.021377		3.08178	0.087503
		3.08448	0.593424		3.08511	0.300947		3.08623	0.172929		3.08525	0.020178		3.08439	0.086776
		3.08708	0.589457		3.0877	0.298481		3.08884	0.171206		3.08785	0.019999		3.08698	0.086458
		3.08968	0.584302		3.09031	0.29557		3.09144	0.170708		3.09045	0.018473		3.08959	0.084371
		3.09228	0.582356		3.09291	0.292328		3.09403	0.169563		3.09305	0.016457		3.09218	0.083324
		3.09488	0.579295		3.09551	0.289719		3.09664	0.167534		3.09565	0.015121		3.09478	0.082356
		3.09748	0.575697		3.09811	0.286217		3.09924	0.166263		3.09825	0.014614		3.09739	0.08199
		3.10008	0.571355		3.10071	0.283808		3.10184	0.163851		3.10085	0.014657		3.09998	0.080741
		3.10268	0.568335		3.10331	0.283059		3.10443	0.163224		3.10345	0.013912		3.10258	0.079477
		3.10528	0.565601		3.10591	0.2806		3.10704	0.162704		3.10605	0.012471		3.10518	0.079727
		3.10788	0.562967		3.10851	0.27905		3.10964	0.16248		3.10865	0.010995		3.10778	0.0785
		3.11048	0.560896		3.11111	0.278544		3.11224	0.161337		3.11125	0.008952		3.11039	0.075844
		3.11308	0.558658		3.11371	0.277267		3.11484	0.158771		3.11385	0.007561		3.11298	0.075136
		3.11568	0.5571		3.11631	0.277063		3.11743	0.157523		3.11645	0.007788		3.11559	0.074291
		3.11829	0.555063		3.11891	0.273591		3.12004	0.155699		3.11905	0.007457		3.11818	0.072942
		3.12089	0.552032		3.12151	0.269666		3.12264	0.154328		3.12165	0.006251		3.12079	0.072951
		3.12348	0.549721		3.12411	0.267524		3.12524	0.151928		3.12425	0.005152		3.12339	0.073943
		3.12609	0.548029		3.12671	0.265894		3.12784	0.150218		3.12685	0.002987		3.12599	0.072058
		3.12868	0.545695		3.12931	0.263646		3.13043	0.148735		3.12945	-0.00028		3.12859	0.07134
		3.13129	0.542459		3.13191	0.259819		3.13304	0.145005		3.13205	-0.00138		3.13118	0.072086
		3.13389	0.537991		3.13451	0.258607		3.13564	0.143046		3.13465	-0.00338		3.13379	0.071292
		3.13648	0.533086		3.13711	0.255711		3.13824	0.142627		3.13725	-0.0043		3.13639	0.072278
		3.13909	0.52863		3.13971	0.254502		3.14084	0.142263		3.13985	-0.00533		3.13898	0.072582
		3.14169	0.525897		3.14231	0.252696		3.14344	0.141402		3.14245	-0.00692		3.14159	0.072105
		3.14429	0.523117		3.14491	0.249374		3.14604	0.139734		3.14505	-0.00947		3.14418	0.071965
		3.14689	0.516678		3.14751	0.247125		3.14864	0.135693		3.14765	-0.01151		3.14679	0.072083
		3.14949	0.513688		3.15012	0.243386		3.15124	0.132428		3.15025	-0.01263		3.14938	0.072565
		3.15209	0.509212		3.15271	0.240084		3.15384	0.130989		3.15285	-0.01215		3.15199	0.072607
		3.15469	0.505679		3.15532	0.237049		3.15644	0.130258		3.15545	-0.01341		3.15459	0.071154
		3.15729	0.501297		3.15792	0.232396		3.15904	0.127842		3.15805	-0.01467		3.15719	0.070239
		3.15989	0.497242		3.16052	0.231452		3.16164	0.127329		3.16065	-0.01673		3.15979	0.07114
		3.16249	0.493919		3.16312	0.230947		3.16424	0.126201		3.16325	-0.01679		3.16238	0.070396
		3.16509	0.48918		3.16572	0.228428		3.16684	0.127417		3.16586	-0.01605		3.16499	0.067328
		3.16769	0.485537		3.16832	0.226005		3.16944	0.127533		3.16845	-0.01505		3.16759	0.067955
		3.17029	0.481972		3.17092	0.224911		3.17204	0.125159		3.17105	-0.01426		3.17019	0.068239
		3.17289	0.479828		3.17352	0.222691		3.17464	0.122927		3.17366	-0.0135		3.17279	0.067024
		3.17549	0.477324		3.17612	0.220458		3.17724	0.121384		3.17625	-0.01247		3.17538	0.06483
		3.17809	0.475984		3.17872	0.21939		3.17984	0.119212		3.17885	-0.01347		3.17799	0.063015
		3.18069	0.472151		3.18132	0.217496		3.18244	0.116137		3.18145	-0.01526		3.18059	0.061439
		3.18329	0.469316		3.18392	0.216796		3.18504	0.113986		3.18405	-0.01769		3.18319	0.060291
		3.18589	0.465821		3.18652	0.216448		3.18764	0.111411		3.18666	-0.01761		3.18579	0.059912
		3.18849	0.463795		3.18912	0.216289		3.19024	0.111806		3.18925	-0.01849		3.18838	0.059928
		3.19109	0.45963		3.19172	0.214948		3.19284	0.10993		3.19186	-0.01968		3.19099	0.057388
		3.19369	0.45605		3.19432	0.212513		3.19544	0.108242		3.19446	-0.02164		3.19359	0.056626
		3.19629	0.451871		3.19692	0.210404		3.19804	0.108231		3.19706	-0.02274		3.19619	0.056541
		3.19889	0.448497		3.19952	0.208301		3.20064	0.108717		3.19966	-0.02421		3.19879	0.056098
		3.20149	0.445036		3.20212	0.204878		3.20324	0.106543		3.20226	-0.02478		3.20139	0.054064
		3.20409	0.441377		3.20472	0.202727		3.20584	0.105381		3.20486	-0.0271		3.20399	0.051925
		3.20669	0.439865		3.20732	0.200258		3.20844	0.102283		3.20746	-0.02921		3.20659	0.051866
		3.20929	0.437001		3.20992	0.198524		3.21104	0.101377		3.21006	-0.03033		3.20919	0.049392
		3.21189	0.43372		3.21252	0.195381		3.21364	0.100766		3.21266	-0.03144		3.21179	0.046988
		3.21449	0.429823		3.21513	0.194229		3.21624	0.100976		3.21526	-0.03493		3.21439	0.046735
		3.21709	0.426838		3.21772	0.192351		3.21884	0.10137		3.21786	-0.03521		3.21699	0.04734
		3.2197	0.423185		3.22033	0.189442		3.22144	0.100031		3.22046	-0.03607		3.21959	0.046548
		3.22229	0.421244		3.22293	0.188073		3.22404	0.099944		3.22306	-0.03645		3.22219	0.045243
		3.22489	0.417389		3.22553	0.184367		3.22664	0.098872		3.22566	-0.03644		3.22479	0.044537
		3.2275	0.414272		3.22813	0.181939		3.22924	0.098385		3.22826	-0.03667		3.22739	0.043815
		3.23009	0.411492		3.23073	0.177643		3.23184	0.096253		3.23086	-0.03669		3.22999	0.040663
		3.2327	0.407665		3.23333	0.175434		3.23444	0.095602		3.23346	-0.038		3.23259	0.040206
		3.23529	0.403812		3.23593	0.173338		3.23704	0.095013		3.23606	-0.03887		3.23519	0.038798
		3.23789	0.401176		3.23853	0.170154		3.23964	0.093695		3.23866	-0.03948		3.23779	0.039171
		3.2405	0.399211		3.24113	0.168425		3.24224	0.091781		3.24126	-0.03981		3.24039	0.038499
		3.24309	0.39663		3.24373	0.167719		3.24484	0.090463		3.24386	-0.04074		3.24299	0.039594
		3.24569	0.393852		3.24633	0.166728		3.24744	0.088436		3.24646	-0.04068		3.24559	0.04067
		3.2483	0.389401		3.24893	0.165817		3.25004	0.087182		3.24906	-0.04116		3.24819	0.04099
		3.25089	0.387625		3.25153	0.164646		3.25264	0.085561		3.25166	-0.04358		3.25079	0.042654
		3.2535	0.386134		3.25413	0.163552		3.25524	0.085951		3.25426	-0.0437		3.25339	0.042258
		3.2561	0.383151		3.25673	0.162635		3.25784	0.085415		3.25686	-0.04219		3.25599	0.041528
		3.2587	0.379845		3.25933	0.161901		3.26044	0.082958		3.25946	-0.04382		3.25859	0.041831
		3.2613	0.377147		3.26193	0.160703		3.26304	0.080916		3.26206	-0.04522		3.26119	0.041216
		3.2639	0.374829		3.26453	0.159386		3.26564	0.080208		3.26466	-0.04632		3.26379	0.042095
		3.2665	0.371991		3.26713	0.15804		3.26824	0.079595		3.26726	-0.04635		3.26639	0.042085
		3.2691	0.371187		3.26973	0.15435		3.27084	0.077902		3.26986	-0.04919		3.26899	0.041149
		3.2717	0.370987		3.27233	0.152469		3.27344	0.07655		3.27246	-0.05095		3.27159	0.04059
		3.2743	0.371053		3.27493	0.150851		3.27604	0.077229		3.27506	-0.051		3.27419	0.039775
		3.2769	0.371257		3.27753	0.150169		3.27864	0.075337		3.27766	-0.05119		3.27679	0.040188
		3.2795	0.370687		3.28014	0.149572		3.28124	0.07312		3.28026	-0.0519		3.27939	0.038617
		3.2821	0.369363		3.28273	0.150231		3.28384	0.072642		3.28286	-0.05248		3.28199	0.039609
		3.2847	0.368134		3.28534	0.149592		3.28644	0.07223		3.28546	-0.05259		3.28459	0.038446
		3.2873	0.367263		3.28794	0.147954		3.28904	0.072339		3.28806	-0.05376		3.28719	0.036628
		3.2899	0.365375		3.29054	0.147071		3.29164	0.071325		3.29066	-0.05358		3.28979	0.034082
		3.2925	0.362996		3.29314	0.144849		3.29424	0.069352		3.29326	-0.05245		3.29239	0.032298
		3.2951	0.3593		3.29574	0.14416		3.29684	0.066568		3.29586	-0.05453		3.29499	0.032329
		3.2977	0.358993		3.29834	0.143043		3.29944	0.065198		3.29847	-0.05604		3.29759	0.031909
		3.3003	0.356996		3.30094	0.141279		3.30204	0.062237		3.30106	-0.05763		3.30019	0.031568
		3.3029	0.354411		3.30354	0.139626		3.30464	0.062114		3.30367	-0.05754		3.30279	0.033073
		3.3055	0.352195		3.30614	0.136686		3.30724	0.062301		3.30626	-0.0569		3.30539	0.032596
		3.3081	0.350707		3.30874	0.135123		3.30984	0.06094		3.30886	-0.05883		3.30799	0.031506
		3.3107	0.348164		3.31134	0.134658		3.31244	0.060037		3.31147	-0.05982		3.31059	0.029895
		3.3133	0.345728		3.31394	0.13312		3.31504	0.060089		3.31406	-0.0599		3.31319	0.029139
		3.3159	0.344772		3.31654	0.129846		3.31764	0.059461		3.31666	-0.06232		3.31579	0.028138
		3.3185	0.341793		3.31914	0.128168		3.32024	0.059295		3.31927	-0.06447		3.31839	0.026551
		3.3211	0.338323		3.32174	0.126472		3.32284	0.057921		3.32186	-0.06569		3.32099	0.025887
		3.3237	0.336396		3.32434	0.125103		3.32544	0.057485		3.32447	-0.06576		3.32359	0.025983
		3.3263	0.334397		3.32694	0.123079		3.32804	0.056123		3.32706	-0.06729		3.32619	0.025827
		3.3289	0.330733		3.32954	0.120531		3.33064	0.05485		3.32967	-0.0693		3.32879	0.026155
		3.3315	0.32858		3.33214	0.119482		3.33324	0.052865		3.33227	-0.07289		3.33139	0.027216
		3.33411	0.326048		3.33474	0.119815		3.33584	0.053034		3.33487	-0.07392		3.33399	0.027075
		3.3367	0.323869		3.33735	0.11847		3.33844	0.051815		3.33747	-0.07342		3.33659	0.024822
		3.3393	0.320619		3.33994	0.116826		3.34104	0.050467		3.34007	-0.07527		3.33919	0.024517
		3.3419	0.318802		3.34254	0.115904		3.34364	0.050169		3.34267	-0.07594		3.34179	0.022439
		3.3445	0.317431		3.34515	0.113517		3.34624	0.049066		3.34527	-0.07648		3.34439	0.018716
		3.3471	0.315297		3.34774	0.112188		3.34884	0.04611		3.34787	-0.07845		3.34699	0.017522
		3.3497	0.313796		3.35035	0.111103		3.35144	0.045818		3.35047	-0.07885		3.34959	0.016804
		3.3523	0.311255		3.35295	0.108759		3.35404	0.045115		3.35307	-0.07746		3.35219	0.017248
		3.35491	0.309234		3.35555	0.107043		3.35664	0.044398		3.35567	-0.078		3.35479	0.017829
		3.3575	0.306375		3.35815	0.106821		3.35924	0.042664		3.35827	-0.07806		3.35739	0.017455
		3.36011	0.304115		3.36075	0.10487		3.36184	0.041405		3.36087	-0.07825		3.35999	0.017571
		3.3627	0.303001		3.36335	0.103386		3.36444	0.040912		3.36347	-0.0774		3.36259	0.016533
		3.36531	0.299221		3.36595	0.099176		3.36704	0.037974		3.36607	-0.08061		3.36519	0.014187
		3.36791	0.295028		3.36855	0.096948		3.36964	0.036695		3.36867	-0.08084		3.36779	0.013301
		3.37051	0.293545		3.37115	0.097046		3.37224	0.036455		3.37127	-0.08027		3.37039	0.012964
		3.37311	0.292047		3.37375	0.093768		3.37484	0.035024		3.37387	-0.07743		3.37299	0.012689
		3.37571	0.288975		3.37635	0.091643		3.37744	0.03451		3.37647	-0.07942		3.37559	0.012126
		3.37831	0.288521		3.37895	0.089747		3.38004	0.034201		3.37907	-0.0799		3.37819	0.01224
		3.38091	0.288453		3.38155	0.08949		3.38264	0.032839		3.38167	-0.08046		3.38079	0.011607
		3.38351	0.286603		3.38415	0.087501		3.38524	0.03277		3.38427	-0.08157		3.38339	0.011138
		3.38611	0.284089		3.38675	0.087092		3.38784	0.031571		3.38687	-0.08247		3.38599	0.012681
		3.38871	0.281836		3.38935	0.084907		3.39044	0.03097		3.38947	-0.08266		3.38859	0.012302
		3.39131	0.279833		3.39195	0.084046		3.39304	0.029272		3.39207	-0.08397		3.39119	0.012635
		3.39391	0.276796		3.39455	0.085229		3.39564	0.028084		3.39467	-0.08528		3.39379	0.011004
		3.39651	0.275172		3.39715	0.083605		3.39824	0.02666		3.39727	-0.08604		3.39639	0.009029
		3.39911	0.272718		3.39975	0.082469		3.40084	0.025924		3.39987	-0.08539		3.399	0.009395
		3.40171	0.270908		3.40236	0.082112		3.40344	0.025466		3.40247	-0.08567		3.40159	0.010117
		3.40431	0.269432		3.40495	0.081485		3.40604	0.023964		3.40507	-0.08636		3.40419	0.010803
		3.40691	0.269522		3.40755	0.080938		3.40864	0.023733		3.40767	-0.0862		3.40679	0.009449
		3.40951	0.26932		3.41016	0.081127		3.41124	0.022807		3.41027	-0.08614		3.40939	0.007642
		3.41211	0.266171		3.41275	0.077964		3.41384	0.021861		3.41287	-0.08785		3.41199	0.007027
		3.41471	0.26328		3.41536	0.076486		3.41644	0.022176		3.41547	-0.09062		3.41459	0.00717
		3.41731	0.262537		3.41796	0.075314		3.41904	0.019265		3.41807	-0.09106		3.41719	0.007492
		3.41991	0.259216		3.42056	0.073663		3.42164	0.017464		3.42067	-0.09232		3.41979	0.00776
		3.42251	0.255936		3.42316	0.069825		3.42424	0.016689		3.42327	-0.09288		3.42239	0.007043
		3.42511	0.254258		3.42576	0.067598		3.42684	0.016233		3.42587	-0.09457		3.42499	0.007246
		3.42771	0.25252		3.42836	0.066753		3.42944	0.015735		3.42847	-0.09565		3.42759	0.006226
		3.43031	0.25177		3.43096	0.06679		3.43204	0.015442		3.43107	-0.09758		3.43019	0.004976
		3.43291	0.249705		3.43356	0.063842		3.43464	0.017018		3.43367	-0.09779		3.43279	0.005186
		3.43551	0.24873		3.43616	0.061088		3.43724	0.017021		3.43628	-0.10003		3.4354	0.005827
		3.43811	0.245218		3.43876	0.061504		3.43984	0.015518		3.43887	-0.10116		3.43799	0.007313
		3.44071	0.24275		3.44136	0.060744		3.44244	0.014506		3.44147	-0.10385		3.44059	0.006232
		3.44331	0.241723		3.44396	0.059498		3.44504	0.014589		3.44408	-0.10358		3.4432	0.00459
		3.44591	0.240086		3.44656	0.058482		3.44764	0.014261		3.44667	-0.1048		3.44579	0.004285
		3.44851	0.237946		3.44916	0.057304		3.45024	0.013099		3.44928	-0.1037		3.4484	0.00429
		3.45111	0.237376		3.45176	0.056707		3.45284	0.011959		3.45187	-0.10433		3.45099	0.003553
		3.45371	0.237409		3.45436	0.057463		3.45544	0.009773		3.45447	-0.10211		3.45359	0.002292
		3.45631	0.236556		3.45696	0.056788		3.45804	0.0093		3.45708	-0.10208		3.4562	0.001359
		3.45891	0.235673		3.45956	0.055039		3.46064	0.008536		3.45967	-0.10059		3.45879	-0.00049
		3.46152	0.235134		3.46216	0.055311		3.46324	0.009592		3.46228	-0.10334		3.4614	-0.00171
		3.46411	0.23461		3.46476	0.055224		3.46584	0.010248		3.46488	-0.10421		3.46399	-0.00229
		3.46672	0.232537		3.46737	0.054698		3.46844	0.0093		3.46747	-0.10228		3.46659	-0.00225
		3.46931	0.230914		3.46996	0.053712		3.47104	0.009102		3.47008	-0.10331		3.4692	-0.00341
		3.47192	0.227641		3.47256	0.053967		3.47364	0.008004		3.47268	-0.10288		3.4718	-0.0034
		3.47452	0.226187		3.47517	0.054278		3.47624	0.004651		3.47528	-0.10342		3.4744	-0.00454
		3.47711	0.225267		3.47777	0.05246		3.47884	0.003451		3.47788	-0.10126		3.47699	-0.00481
		3.47972	0.224795		3.48037	0.052456		3.48144	0.003645		3.48048	-0.10223		3.4796	-0.0056
		3.48232	0.223406		3.48297	0.051232		3.48404	0.002858		3.48308	-0.10299		3.48219	-0.00391
		3.48491	0.221349		3.48557	0.049855		3.48664	0.001771		3.48568	-0.1041		3.4848	-0.0035
		3.48752	0.21813		3.48817	0.048245		3.48924	0.001881		3.48828	-0.10496		3.4874	-0.00389
		3.49012	0.21518		3.49077	0.048613		3.49184	0.002462		3.49088	-0.10654		3.48999	-0.00332
		3.49272	0.212736		3.49337	0.047324		3.49444	0.003305		3.49348	-0.10736		3.4926	-0.00256
		3.49532	0.211471		3.49597	0.045879		3.49704	0.002506		3.49608	-0.11053		3.49519	-0.00194
		3.49792	0.209589		3.49857	0.046606		3.49964	0.000756		3.49868	-0.11091		3.4978	-0.00297
		3.50052	0.207816		3.50117	0.045314		3.50224	0.001939		3.50128	-0.11406		3.5004	-0.00347
		3.50312	0.206727		3.50377	0.044329		3.50484	0.000151		3.50388	-0.11252		3.50299	-0.00324
		3.50572	0.20341		3.50637	0.04342		3.50744	-0.00115		3.50648	-0.11347		3.5056	-0.00246
		3.50832	0.202677		3.50897	0.04202		3.51004	-0.00144		3.50908	-0.11599		3.50819	-0.00417
		3.51092	0.20316		3.51157	0.041268		3.51264	-0.00071		3.51168	-0.11627		3.5108	-0.00454
		3.51352	0.20328		3.51417	0.038281		3.51524	0.000128		3.51428	-0.11691		3.5134	-0.00342
		3.51612	0.202279		3.51677	0.037067		3.51784	-0.00041		3.51688	-0.11699		3.516	-0.00347
		3.51872	0.199698		3.51937	0.036871		3.52044	-0.00033		3.51948	-0.11768		3.5186	-0.005
		3.52132	0.199532		3.52197	0.034526		3.52304	0.000389		3.52208	-0.1177		3.5212	-0.00579
		3.52392	0.198309		3.52457	0.03401		3.52564	-0.00079		3.52468	-0.11701		3.5238	-0.00685
		3.52652	0.198058		3.52717	0.032971		3.52824	-0.00169		3.52728	-0.11691		3.5264	-0.00688
		3.52912	0.197107		3.52977	0.03239		3.53084	-0.00326		3.52988	-0.11759		3.529	-0.00681
		3.53172	0.197104		3.53238	0.030433		3.53344	-0.00365		3.53248	-0.11679		3.5316	-0.00692
		3.53432	0.19487		3.53497	0.029448		3.53604	-0.0046		3.53508	-0.11699		3.53419	-0.00784
		3.53692	0.192766		3.53757	0.028912		3.53864	-0.00364		3.53768	-0.11595		3.5368	-0.00973
		3.53952	0.193336		3.54018	0.026552		3.54124	-0.00244		3.54028	-0.11735		3.5394	-0.00976
		3.54212	0.194678		3.54277	0.026416		3.54384	-0.00443		3.54288	-0.11691		3.542	-0.01005
		3.54472	0.193011		3.54538	0.024625		3.54644	-0.00442		3.54548	-0.11926		3.5446	-0.01065
		3.54732	0.193744		3.54798	0.02458		3.54904	-0.0046		3.54808	-0.11949		3.5472	-0.01117
		3.54992	0.193595		3.55058	0.023985		3.55164	-0.00615		3.55068	-0.11888		3.5498	-0.01
		3.55252	0.192174		3.55318	0.022948		3.55424	-0.00872		3.55328	-0.11867		3.5524	-0.00885
		3.55512	0.191604		3.55578	0.023484		3.55684	-0.01109		3.55588	-0.1192		3.555	-0.01078
		3.55772	0.189482		3.55838	0.023121		3.55944	-0.0123		3.55848	-0.12031		3.5576	-0.01239
		3.56032	0.188906		3.56098	0.022292		3.56204	-0.01297		3.56108	-0.122		3.5602	-0.01301
		3.56292	0.186098		3.56358	0.023184		3.56464	-0.0147		3.56368	-0.12169		3.5628	-0.01368
		3.56552	0.184308		3.56618	0.023004		3.56724	-0.01432		3.56628	-0.12142		3.5654	-0.0145
		3.56813	0.182167		3.56878	0.024503		3.56984	-0.01582		3.56888	-0.12308		3.568	-0.01588
		3.57072	0.180704		3.57138	0.024429		3.57244	-0.01699		3.57148	-0.12344		3.5706	-0.01754
		3.57333	0.179826		3.57398	0.024539		3.57504	-0.01664		3.57409	-0.12502		3.5732	-0.01779
		3.57592	0.179456		3.57658	0.02264		3.57764	-0.01733		3.57668	-0.12673		3.5758	-0.01829
		3.57852	0.180174		3.57918	0.021901		3.58024	-0.01797		3.57928	-0.12847		3.5784	-0.01789
		3.58113	0.176993		3.58178	0.021208		3.58284	-0.0185		3.58189	-0.12932		3.581	-0.01892
		3.58372	0.173751		3.58438	0.020191		3.58544	-0.01877		3.58448	-0.12947		3.5836	-0.01812
		3.58632	0.172761		3.58698	0.020368		3.58804	-0.01952		3.58709	-0.12812		3.5862	-0.01793
		3.58893	0.170702		3.58959	0.02014		3.59064	-0.0211		3.58969	-0.12776		3.5888	-0.01847
		3.59152	0.167221		3.59218	0.018402		3.59324	-0.02183		3.59228	-0.12807		3.5914	-0.01897
		3.59413	0.164165		3.59478	0.017056		3.59584	-0.02291		3.59489	-0.12858		3.594	-0.02125
		3.59672	0.161636		3.59739	0.0155		3.59844	-0.02239		3.59748	-0.1287		3.5966	-0.02142
		3.59933	0.161042		3.59998	0.014919		3.60104	-0.02208		3.60009	-0.12949		3.5992	-0.02114
		3.60193	0.16065		3.60258	0.014089		3.60365	-0.02428		3.60269	-0.12849		3.6018	-0.02124
		3.60453	0.160156		3.60519	0.012382		3.60624	-0.02442		3.60528	-0.12979		3.6044	-0.0191
		3.60713	0.161304		3.60778	0.011043		3.60884	-0.02709		3.60789	-0.13116		3.607	-0.0195
		3.60973	0.160732		3.61039	0.007803		3.61144	-0.02896		3.61049	-0.13082		3.6096	-0.02151
		3.61233	0.160553		3.61299	0.005825		3.61404	-0.02869		3.61309	-0.13089		3.6122	-0.0227
		3.61493	0.158511		3.61559	0.004564		3.61665	-0.03003		3.61569	-0.1298		3.6148	-0.02299
		3.61753	0.157066		3.61819	0.005199		3.61924	-0.03057		3.61829	-0.12961		3.6174	-0.02276
		3.62013	0.154623		3.62079	0.004078		3.62184	-0.0319		3.62089	-0.129		3.62	-0.02196
		3.62273	0.153962		3.62339	0.002067		3.62444	-0.03509		3.62349	-0.12794		3.6226	-0.02222
		3.62533	0.152372		3.62599	0.001036		3.62704	-0.03558		3.62609	-0.12794		3.6252	-0.0231
		3.62793	0.151286		3.62859	-0.00042		3.62964	-0.0361		3.62869	-0.12752		3.6278	-0.02352
		3.63053	0.150455		3.63119	-0.00344		3.63224	-0.03669		3.63129	-0.1279		3.6304	-0.02352
		3.63313	0.150558		3.63379	-0.00323		3.63484	-0.03826		3.63389	-0.12727		3.633	-0.02347
		3.63573	0.148842		3.63639	-0.00299		3.63744	-0.03845		3.63649	-0.12782		3.6356	-0.02268
		3.63833	0.149155		3.63899	-0.00233		3.64004	-0.04015		3.63909	-0.12675		3.6382	-0.02271
		3.64093	0.148608		3.64159	-0.00184		3.64264	-0.04132		3.64169	-0.12479		3.6408	-0.02249
		3.64353	0.146906		3.64419	-0.00254		3.64524	-0.04146		3.64429	-0.1264		3.6434	-0.02166
		3.64613	0.146815		3.64679	-0.00375		3.64785	-0.04324		3.64689	-0.12614		3.646	-0.02334
		3.64873	0.145231		3.64939	-0.00688		3.65044	-0.04173		3.64949	-0.12786		3.6486	-0.02431
		3.65133	0.144315		3.65199	-0.00724		3.65305	-0.03922		3.65209	-0.12894		3.6512	-0.02306
		3.65393	0.144102		3.6546	-0.00893		3.65564	-0.04058		3.65469	-0.12783		3.6538	-0.02198
		3.65653	0.144161		3.65719	-0.01009		3.65824	-0.04179		3.65729	-0.12862		3.6564	-0.02496
		3.65913	0.144443		3.65979	-0.01168		3.66084	-0.04241		3.65989	-0.12836		3.659	-0.02662
		3.66173	0.144625		3.6624	-0.01292		3.66344	-0.0432		3.66249	-0.12916		3.6616	-0.02835
		3.66433	0.144276		3.66499	-0.012		3.66604	-0.04213		3.66509	-0.1283		3.6642	-0.02863
		3.66693	0.142893		3.66759	-0.01132		3.66864	-0.04317		3.66769	-0.12806		3.6668	-0.02923
		3.66953	0.140904		3.6702	-0.01119		3.67124	-0.0446		3.67029	-0.12867		3.6694	-0.02986
		3.67213	0.139869		3.67279	-0.01054		3.67384	-0.04496		3.67289	-0.12912		3.672	-0.0318
		3.67473	0.139738		3.6754	-0.01121		3.67644	-0.04447		3.67549	-0.13035		3.6746	-0.03319
		3.67733	0.142065		3.678	-0.01195		3.67905	-0.04395		3.67809	-0.13004		3.6772	-0.03417
		3.67993	0.141235		3.6806	-0.01367		3.68164	-0.04352		3.68069	-0.13178		3.6798	-0.03227
		3.68253	0.140227		3.6832	-0.01514		3.68425	-0.04371		3.68329	-0.13213		3.6824	-0.0324
		3.68513	0.138976		3.6858	-0.01516		3.68684	-0.04393		3.68589	-0.13242		3.685	-0.03439
		3.68773	0.137241		3.6884	-0.01625		3.68945	-0.043		3.68849	-0.13129		3.6876	-0.03467
		3.69033	0.135375		3.691	-0.0146		3.69204	-0.04494		3.69109	-0.13008		3.6902	-0.03524
		3.69293	0.133848		3.6936	-0.0154		3.69464	-0.0474		3.69369	-0.12984		3.6928	-0.03546
		3.69554	0.131868		3.6962	-0.01464		3.69725	-0.04652		3.69629	-0.13135		3.6954	-0.03572
		3.69813	0.129441		3.6988	-0.01412		3.69984	-0.04748		3.69889	-0.13241		3.698	-0.03346
		3.70073	0.127938		3.7014	-0.0156		3.70244	-0.04978		3.7015	-0.13234		3.7006	-0.03299
		3.70333	0.12591		3.704	-0.01675		3.70504	-0.05042		3.70409	-0.13302		3.7032	-0.03247
		3.70594	0.124969		3.7066	-0.01653		3.70764	-0.05201		3.70669	-0.13553		3.7058	-0.03197
		3.70854	0.125627		3.7092	-0.01839		3.71025	-0.05167		3.70929	-0.13723		3.7084	-0.0322
		3.71113	0.125664		3.7118	-0.02054		3.71284	-0.05182		3.7119	-0.13895		3.711	-0.03314
		3.71374	0.124314		3.7144	-0.02199		3.71545	-0.05279		3.7145	-0.13904		3.7136	-0.03173
		3.71634	0.12231		3.717	-0.02191		3.71804	-0.05294		3.71709	-0.13872		3.7162	-0.0308
		3.71894	0.119085		3.71961	-0.02291		3.72065	-0.05369		3.7197	-0.13889		3.7188	-0.03135
		3.72154	0.116909		3.7222	-0.02418		3.72324	-0.0548		3.7223	-0.14067		3.7214	-0.0349
		3.72413	0.115126		3.7248	-0.02657		3.72585	-0.05554		3.7249	-0.1428		3.724	-0.03756
		3.72674	0.113051		3.72741	-0.02764		3.72845	-0.05363		3.7275	-0.14394		3.7266	-0.037
		3.72934	0.110948		3.73	-0.02883		3.73104	-0.05318		3.73009	-0.14518		3.7292	-0.03849
		3.73194	0.110113		3.7326	-0.02956		3.73365	-0.05314		3.7327	-0.14492		3.7318	-0.03807
		3.73454	0.109171		3.73521	-0.02927		3.73624	-0.05366		3.7353	-0.14524		3.7344	-0.03939
		3.73714	0.108949		3.7378	-0.03038		3.73884	-0.05541		3.7379	-0.14633		3.737	-0.04024
		3.73974	0.107204		3.74041	-0.03185		3.74145	-0.05649		3.7405	-0.1465		3.7396	-0.04224
		3.74234	0.105277		3.74301	-0.03211		3.74404	-0.05573		3.7431	-0.14935		3.7422	-0.04229
		3.74494	0.103997		3.74561	-0.03164		3.74665	-0.05704		3.7457	-0.1511		3.7448	-0.04382
		3.74754	0.103132		3.74821	-0.03241		3.74924	-0.05607		3.7483	-0.15354		3.7474	-0.04627
		3.75014	0.100721		3.75081	-0.03354		3.75185	-0.05784		3.7509	-0.15355		3.75	-0.04727
		3.75274	0.098203		3.75341	-0.03352		3.75444	-0.05795		3.7535	-0.15329		3.7526	-0.04656
		3.75534	0.097034		3.75601	-0.03365		3.75705	-0.05716		3.7561	-0.15446		3.7552	-0.04768
		3.75794	0.09613		3.75861	-0.0349		3.75965	-0.05772		3.7587	-0.15532		3.7578	-0.04965
		3.76054	0.094434		3.76121	-0.03453		3.76224	-0.05809		3.7613	-0.15599		3.7604	-0.0495
		3.76314	0.092937		3.76381	-0.03353		3.76485	-0.05893		3.7639	-0.15425		3.76301	-0.04728
		3.76574	0.091521		3.76641	-0.03388		3.76744	-0.05855		3.7665	-0.15512		3.7656	-0.04571
		3.76834	0.091361		3.76901	-0.03488		3.77005	-0.06114		3.7691	-0.15499		3.7682	-0.04574
		3.77094	0.091915		3.77161	-0.03383		3.77265	-0.06363		3.7717	-0.1553		3.7708	-0.04524
		3.77354	0.091296		3.77421	-0.03386		3.77524	-0.06423		3.7743	-0.1556		3.7734	-0.04482
		3.77614	0.090284		3.77681	-0.03557		3.77785	-0.06351		3.7769	-0.15694		3.77601	-0.04241
		3.77874	0.088653		3.77941	-0.03693		3.78044	-0.06202		3.7795	-0.15752		3.7786	-0.04152
		3.78134	0.089763		3.78201	-0.03801		3.78305	-0.06032		3.7821	-0.15935		3.7812	-0.04074
		3.78394	0.089279		3.78462	-0.03899		3.78564	-0.05916		3.7847	-0.15846		3.7838	-0.0413
		3.78654	0.088558		3.78721	-0.04032		3.78824	-0.05801		3.7873	-0.15637		3.7864	-0.04121
		3.78914	0.087574		3.78981	-0.04131		3.79085	-0.05852		3.7899	-0.15345		3.78901	-0.04099
		3.79174	0.087301		3.79242	-0.04153		3.79345	-0.0567		3.7925	-0.1536		3.7916	-0.04028
		3.79434	0.08665		3.79501	-0.04194		3.79605	-0.05635		3.7951	-0.15483		3.7942	-0.03893
		3.79694	0.085998		3.79761	-0.04312		3.79864	-0.05729		3.7977	-0.15398		3.7968	-0.03787
		3.79954	0.083596		3.80022	-0.04398		3.80125	-0.05831		3.8003	-0.15524		3.79941	-0.0376
		3.80214	0.083414		3.80281	-0.04582		3.80385	-0.0593		3.8029	-0.15554		3.80201	-0.038
		3.80474	0.083021		3.80542	-0.04744		3.80645	-0.05988		3.8055	-0.15616		3.8046	-0.03827
		3.80735	0.081819		3.80802	-0.04833		3.80905	-0.06		3.8081	-0.15483		3.80721	-0.03729
		3.80994	0.081494		3.81062	-0.04793		3.81164	-0.06153		3.8107	-0.15445		3.8098	-0.03727
		3.81254	0.079463		3.81322	-0.04952		3.81425	-0.0614		3.8133	-0.15538		3.81241	-0.03879
		3.81515	0.078875		3.81582	-0.05109		3.81684	-0.06158		3.8159	-0.15661		3.815	-0.03886
		3.81774	0.078326		3.81842	-0.05135		3.81945	-0.06331		3.8185	-0.15563		3.8176	-0.04037
		3.82035	0.07613		3.82102	-0.05184		3.82205	-0.0655		3.8211	-0.15492		3.82021	-0.04093
		3.82295	0.074922		3.82362	-0.05271		3.82464	-0.06817		3.8237	-0.15305		3.8228	-0.04079
		3.82554	0.07252		3.82622	-0.05188		3.82725	-0.07004		3.82631	-0.15326		3.82541	-0.04078
		3.82815	0.071386		3.82882	-0.05215		3.82985	-0.07006		3.8289	-0.1545		3.828	-0.03818
		3.83074	0.069414		3.83142	-0.05353		3.83245	-0.07098		3.8315	-0.15403		3.8306	-0.03677
		3.83335	0.069286		3.83402	-0.05431		3.83505	-0.07394		3.8341	-0.15387		3.83321	-0.0371
		3.83595	0.068682		3.83662	-0.05537		3.83765	-0.07499		3.8367	-0.15368		3.8358	-0.03842
		3.83854	0.06693		3.83922	-0.05513		3.84025	-0.0764		3.8393	-0.15548		3.83841	-0.03924
		3.84115	0.067178		3.84182	-0.05382		3.84285	-0.07789		3.8419	-0.15461		3.841	-0.03834
		3.84375	0.067479		3.84442	-0.05475		3.84545	-0.07895		3.8445	-0.15658		3.84361	-0.03753
		3.84635	0.066873		3.84702	-0.0543		3.84804	-0.07857		3.84711	-0.15755		3.84621	-0.03714
		3.84895	0.067317		3.84963	-0.0541		3.85065	-0.08003		3.8497	-0.15824		3.84881	-0.03863
		3.85155	0.066372		3.85222	-0.05595		3.85325	-0.08003		3.85231	-0.15942		3.85141	-0.03999
		3.85415	0.065784		3.85482	-0.05702		3.85585	-0.08018		3.8549	-0.16047		3.854	-0.03882
		3.85675	0.063709		3.85743	-0.05698		3.85845	-0.08109		3.85751	-0.16142		3.85661	-0.04068
		3.85935	0.062208		3.86002	-0.05906		3.86104	-0.08163		3.86011	-0.16166		3.85921	-0.04067
		3.86195	0.062247		3.86263	-0.05891		3.86365	-0.08241		3.86271	-0.16234		3.8618	-0.04016
		3.86455	0.062436		3.86523	-0.05905		3.86625	-0.08172		3.86531	-0.16321		3.86441	-0.03971
		3.86715	0.063466		3.86782	-0.06069		3.86885	-0.0831		3.86791	-0.16398		3.867	-0.03958
		3.86975	0.064654		3.87043	-0.06105		3.87145	-0.0861		3.87051	-0.16488		3.86961	-0.04176
		3.87235	0.065566		3.87303	-0.06131		3.87405	-0.08619		3.87311	-0.1684		3.87221	-0.04105
		3.87495	0.062636		3.87563	-0.06208		3.87665	-0.08552		3.8757	-0.16872		3.87481	-0.04088
		3.87755	0.061868		3.87823	-0.06367		3.87925	-0.08635		3.87831	-0.16938		3.87741	-0.04256
		3.88015	0.062039		3.88083	-0.06577		3.88185	-0.08764		3.88091	-0.16914		3.88001	-0.04301
		3.88275	0.060739		3.88343	-0.06852		3.88445	-0.0864		3.88351	-0.16915		3.88261	-0.04418
		3.88535	0.060004		3.88603	-0.06738		3.88705	-0.08593		3.88611	-0.1684		3.88521	-0.04474
		3.88795	0.058797		3.88863	-0.06945		3.88965	-0.08715		3.88871	-0.16801		3.88781	-0.04622
		3.89055	0.057201		3.89123	-0.0707		3.89225	-0.08759		3.89131	-0.16845		3.89041	-0.04648
		3.89315	0.055772		3.89383	-0.0695		3.89485	-0.08797		3.89391	-0.16883		3.89301	-0.04442
		3.89575	0.055244		3.89643	-0.06845		3.89745	-0.08908		3.89651	-0.16799		3.89561	-0.04396
		3.89835	0.055442		3.89903	-0.06707		3.90005	-0.08881		3.89911	-0.16698		3.89821	-0.04355
		3.90095	0.054555		3.90163	-0.06573		3.90265	-0.08808		3.90171	-0.16725		3.90081	-0.04514
		3.90355	0.054224		3.90423	-0.06682		3.90525	-0.08822		3.90431	-0.16792		3.90341	-0.04564
		3.90615	0.052129		3.90683	-0.06855		3.90785	-0.08917		3.90691	-0.16883		3.90601	-0.04629
		3.90875	0.052135		3.90943	-0.06966		3.91045	-0.08787		3.90951	-0.16919		3.90861	-0.04537
		3.91135	0.048507		3.91203	-0.0696		3.91305	-0.0878		3.91211	-0.17057		3.91121	-0.04472
		3.91395	0.046405		3.91464	-0.06955		3.91565	-0.08951		3.91471	-0.16741		3.91381	-0.04576
		3.91655	0.045259		3.91723	-0.07067		3.91825	-0.09025		3.91731	-0.16818		3.91641	-0.04685
		3.91915	0.043795		3.91983	-0.07059		3.92085	-0.09169		3.91991	-0.16759		3.91901	-0.04729
		3.92176	0.042185		3.92244	-0.06993		3.92345	-0.09005		3.92251	-0.16809		3.92161	-0.0463
		3.92435	0.042546		3.92503	-0.0688		3.92605	-0.0898		3.92511	-0.1703		3.92421	-0.04525
		3.92695	0.041315		3.92764	-0.07087		3.92865	-0.09085		3.92771	-0.1711		3.92681	-0.04549
		3.92956	0.040244		3.93024	-0.07073		3.93125	-0.0912		3.93031	-0.17205		3.92941	-0.04597
		3.93215	0.039786		3.93283	-0.07094		3.93385	-0.0906		3.93291	-0.1741		3.93201	-0.04623
		3.93476	0.039997		3.93544	-0.07351		3.93645	-0.09003		3.93551	-0.17385		3.93461	-0.04783
		3.93735	0.038355		3.93804	-0.07563		3.93905	-0.08958		3.93811	-0.17404		3.93721	-0.04864
		3.93995	0.03755		3.94064	-0.07898		3.94165	-0.09118		3.94071	-0.17432		3.93981	-0.04921
		3.94256	0.03653		3.94324	-0.08049		3.94425	-0.09321		3.94331	-0.17401		3.94241	-0.0495
		3.94516	0.036479		3.94584	-0.08084		3.94685	-0.09412		3.94591	-0.17258		3.94501	-0.05068
		3.94776	0.036259		3.94844	-0.08013		3.94945	-0.09444		3.94851	-0.17422		3.94761	-0.05252
		3.95036	0.035489		3.95104	-0.07996		3.95205	-0.09607		3.95111	-0.17447		3.95021	-0.0543
		3.95296	0.036163		3.95364	-0.08171		3.95465	-0.09599		3.95371	-0.17193		3.95281	-0.05608
		3.95556	0.035759		3.95624	-0.08178		3.95725	-0.09514		3.95631	-0.17414		3.95541	-0.05795
		3.95816	0.036312		3.95884	-0.08281		3.95985	-0.09666		3.95891	-0.17392		3.95801	-0.05781
		3.96076	0.036418		3.96144	-0.0832		3.96245	-0.09499		3.96151	-0.1743		3.96061	-0.05764
		3.96336	0.036374		3.96404	-0.08389		3.96505	-0.09653		3.96412	-0.17362		3.96321	-0.05909
		3.96596	0.035537		3.96664	-0.08438		3.96765	-0.09817		3.96671	-0.17201		3.96581	-0.06154
		3.96856	0.03565		3.96924	-0.0828		3.97025	-0.09848		3.96931	-0.17209		3.96841	-0.06254
		3.97116	0.035295		3.97184	-0.08453		3.97285	-0.09941		3.97192	-0.1718		3.97101	-0.06269
		3.97376	0.032769		3.97444	-0.08614		3.97545	-0.10116		3.97451	-0.17077		3.97361	-0.06219
		3.97636	0.031881		3.97704	-0.08711		3.97805	-0.10193		3.97711	-0.17062		3.97621	-0.06146
		3.97896	0.030668		3.97965	-0.08728		3.98065	-0.10256		3.97971	-0.17031		3.97881	-0.06274
		3.98156	0.030028		3.98224	-0.08708		3.98325	-0.10165		3.98231	-0.16999		3.98141	-0.06274
		3.98416	0.029654		3.98484	-0.08738		3.98585	-0.10151		3.98492	-0.17178		3.98401	-0.06128
		3.98676	0.028955		3.98745	-0.0881		3.98845	-0.10146		3.98751	-0.17354		3.98661	-0.06089
		3.98936	0.027258		3.99004	-0.08851		3.99105	-0.10107		3.99012	-0.17259		3.98921	-0.06082
		3.99196	0.025379		3.99265	-0.0895		3.99365	-0.1026		3.99272	-0.17146		3.99181	-0.06089
		3.99456	0.02393		3.99525	-0.08963		3.99625	-0.10295		3.99532	-0.17374		3.99441	-0.0584
		3.99716	0.022375		3.99784	-0.09152		3.99885	-0.10311		3.99792	-0.1753		3.99701	-0.056
		3.99976	0.020502		4.00045	-0.09147		4.00145	-0.10245		4.00052	-0.1763		3.99961	-0.05629
		4.00236	0.01892		4.00305	-0.09221		4.00405	-0.10501		4.00312	-0.17577		4.00221	-0.05628
		4.00496	0.017469		4.00565	-0.09418		4.00665	-0.10481		4.00572	-0.17664		4.00481	-0.05653
		4.00756	0.017121		4.00825	-0.09432		4.00925	-0.10337		4.00832	-0.17711		4.00741	-0.05525
		4.01016	0.015877		4.01085	-0.09709		4.01185	-0.10323		4.01092	-0.17633		4.01001	-0.05518
		4.01276	0.016646		4.01345	-0.0983		4.01445	-0.10338		4.01352	-0.17936		4.01261	-0.0549
		4.01536	0.018428		4.01605	-0.09814		4.01705	-0.10306		4.01612	-0.18076		4.01521	-0.05589
		4.01796	0.016528		4.01865	-0.09709		4.01965	-0.10348		4.01872	-0.18194		4.01781	-0.05689
		4.02056	0.01567		4.02125	-0.09827		4.02225	-0.10341		4.02132	-0.18322		4.02041	-0.05656
		4.02316	0.013838		4.02385	-0.09962		4.02485	-0.1041		4.02392	-0.18531		4.02301	-0.05659
		4.02576	0.013864		4.02645	-0.09962		4.02745	-0.10377		4.02652	-0.18595		4.02561	-0.05724
		4.02836	0.013685		4.02905	-0.09889		4.03005	-0.10478		4.02912	-0.18642		4.02821	-0.05709
		4.03096	0.012547		4.03165	-0.09848		4.03265	-0.10476		4.03172	-0.18768		4.03081	-0.05592
		4.03356	0.011527		4.03425	-0.09759		4.03525	-0.10308		4.03432	-0.18906		4.03341	-0.05514
		4.03616	0.010516		4.03685	-0.09726		4.03785	-0.10299		4.03692	-0.18612		4.03601	-0.05783
		4.03876	0.010059		4.03945	-0.09741		4.04045	-0.10575		4.03952	-0.18494		4.03861	-0.05919
		4.04136	0.010318		4.04205	-0.0981		4.04305	-0.10588		4.04212	-0.18562		4.04121	-0.06019
		4.04396	0.011304		4.04465	-0.09862		4.04565	-0.10482		4.04472	-0.18765		4.04381	-0.06052
		4.04656	0.012618		4.04725	-0.09733		4.04825	-0.10528		4.04732	-0.18874		4.04641	-0.06034
		4.04917	0.010368		4.04985	-0.09889		4.05085	-0.10784		4.04992	-0.19032		4.04901	-0.06097
		4.05176	0.009911		4.05246	-0.09902		4.05345	-0.10821		4.05252	-0.19011		4.05161	-0.06017
		4.05437	0.008163		4.05505	-0.09827		4.05605	-0.10853		4.05512	-0.18909		4.05421	-0.06081
		4.05697	0.007395		4.05766	-0.09687		4.05865	-0.10927		4.05772	-0.18773		4.05681	-0.06156
		4.05957	0.008144		4.06026	-0.09874		4.06125	-0.11016		4.06032	-0.18771		4.05941	-0.06308
		4.06217	0.008597		4.06285	-0.09799		4.06385	-0.11161		4.06292	-0.1873		4.06201	-0.06404
		4.06476	0.009448		4.06546	-0.09808		4.06645	-0.1131		4.06552	-0.18603		4.06461	-0.06465
		4.06737	0.009203		4.06806	-0.09785		4.06905	-0.11311		4.06812	-0.18607		4.06721	-0.06553
		4.06997	0.0087		4.07066	-0.0985		4.07165	-0.11291		4.07072	-0.18652		4.06981	-0.06748
		4.07256	0.008287		4.07326	-0.09972		4.07425	-0.1132		4.07332	-0.18564		4.07241	-0.06857
		4.07517	0.00757		4.07586	-0.1004		4.07685	-0.11503		4.07592	-0.1858		4.07501	-0.07095
		4.07777	0.007922		4.07846	-0.10168		4.07945	-0.11523		4.07852	-0.18815		4.07761	-0.06961
		4.08037	0.007254		4.08106	-0.10261		4.08205	-0.11228		4.08112	-0.18742		4.08021	-0.06996
		4.08297	0.006055		4.08366	-0.10186		4.08465	-0.11237		4.08372	-0.18631		4.08281	-0.06928
		4.08557	0.004601		4.08626	-0.10232		4.08725	-0.11361		4.08632	-0.18579		4.08541	-0.06996
		4.08817	0.003418		4.08886	-0.10345		4.08985	-0.11394		4.08892	-0.18568		4.08801	-0.07041
		4.09077	0.004909		4.09146	-0.10505		4.09245	-0.11328		4.09152	-0.185		4.09061	-0.07091
		4.09337	0.003501		4.09406	-0.10587		4.09505	-0.11458		4.09412	-0.18795		4.09321	-0.07171
		4.09597	0.002963		4.09666	-0.10599		4.09765	-0.11415		4.09673	-0.18743		4.09581	-0.07233
		4.09857	0.00206		4.09926	-0.10672		4.10025	-0.11505		4.09932	-0.18823		4.09841	-0.07109
		4.10117	0.00124		4.10186	-0.10729		4.10285	-0.11626		4.10192	-0.18986		4.10101	-0.07067
		4.10377	0.000661		4.10446	-0.10799		4.10545	-0.11588		4.10452	-0.19072		4.10361	-0.06955
		4.10637	-0.00098		4.10706	-0.10819		4.10805	-0.11614		4.10712	-0.19193		4.10621	-0.06987
		4.10897	-0.00288		4.10966	-0.10974		4.11065	-0.11678		4.10973	-0.19174		4.10881	-0.06884
		4.11157	-0.00531		4.11226	-0.1092		4.11325	-0.1173		4.11232	-0.19146		4.11141	-0.06737
		4.11417	-0.00726		4.11486	-0.10899		4.11585	-0.11796		4.11493	-0.19317		4.11401	-0.06815
		4.11677	-0.0087		4.11747	-0.11011		4.11845	-0.11768		4.11753	-0.1941		4.11661	-0.06734
		4.11937	-0.0096		4.12006	-0.1108		4.12105	-0.11834		4.12012	-0.19484		4.11921	-0.0692
		4.12197	-0.00851		4.12267	-0.11011		4.12365	-0.12116		4.12273	-0.1963		4.12181	-0.07131
		4.12457	-0.00874		4.12527	-0.11164		4.12625	-0.12171		4.12532	-0.19658		4.12441	-0.07233
		4.12717	-0.00833		4.12786	-0.11131		4.12885	-0.12244		4.12793	-0.1975		4.12702	-0.07182
		4.12977	-0.00985		4.13047	-0.11227		4.13145	-0.12326		4.13053	-0.19772		4.12961	-0.07172
		4.13237	-0.01279		4.13307	-0.11172		4.13405	-0.12409		4.13312	-0.19751		4.13221	-0.07159
		4.13497	-0.01363		4.13567	-0.11205		4.13665	-0.12374		4.13573	-0.19536		4.13482	-0.07191
		4.13757	-0.01377		4.13827	-0.11206		4.13925	-0.12465		4.13833	-0.19548		4.13741	-0.07193
		4.14017	-0.01414		4.14087	-0.11371		4.14185	-0.12423		4.14093	-0.19583		4.14002	-0.0735
		4.14277	-0.0145		4.14347	-0.11378		4.14445	-0.12296		4.14353	-0.19334		4.14261	-0.07375
		4.14537	-0.01588		4.14607	-0.11421		4.14705	-0.12451		4.14612	-0.19413		4.14522	-0.07549
		4.14797	-0.0158		4.14867	-0.11541		4.14965	-0.12427		4.14873	-0.19554		4.14781	-0.07559
		4.15057	-0.0163		4.15127	-0.1157		4.15225	-0.12421		4.15133	-0.19589		4.15041	-0.07693
		4.15317	-0.0169		4.15387	-0.11876		4.15485	-0.12432		4.15393	-0.19471		4.15302	-0.07734
		4.15578	-0.01692		4.15647	-0.11951		4.15745	-0.12548		4.15653	-0.19397		4.15561	-0.07653
		4.15837	-0.01666		4.15907	-0.11945		4.16005	-0.12501		4.15913	-0.19468		4.15822	-0.07678
		4.16097	-0.01692		4.16167	-0.11998		4.16265	-0.12472		4.16173	-0.19347		4.16081	-0.07635
		4.16358	-0.01868		4.16427	-0.12069		4.16525	-0.12491		4.16433	-0.1936		4.16341	-0.0738
		4.16617	-0.02		4.16687	-0.12077		4.16785	-0.12586		4.16693	-0.19593		4.16602	-0.07343
		4.16878	-0.02143		4.16947	-0.1222		4.17045	-0.1255		4.16953	-0.19521		4.16861	-0.07312
		4.17137	-0.02105		4.17207	-0.12191		4.17305	-0.12426		4.17213	-0.19408		4.17122	-0.07316
		4.17398	-0.0209		4.17467	-0.12236		4.17565	-0.12494		4.17473	-0.19448		4.17381	-0.07408
		4.17658	-0.02139		4.17727	-0.12261		4.17825	-0.12447		4.17733	-0.19589		4.17642	-0.07361
		4.17917	-0.02242		4.17988	-0.1235		4.18085	-0.12568		4.17993	-0.19622		4.17902	-0.07386
		4.18178	-0.02257		4.18248	-0.12434		4.18345	-0.12488		4.18253	-0.19531		4.18161	-0.07348
		4.18438	-0.02164		4.18507	-0.12253		4.18605	-0.12634		4.18513	-0.19683		4.18422	-0.07273
		4.18698	-0.02129		4.18768	-0.12376		4.18865	-0.12639		4.18773	-0.19708		4.18681	-0.06975
		4.18958	-0.02166		4.19028	-0.12357		4.19125	-0.12677		4.19033	-0.19644		4.18942	-0.07047
		4.19217	-0.02189		4.19287	-0.12396		4.19385	-0.12718		4.19293	-0.19629		4.19202	-0.06986
		4.19478	-0.02228		4.19548	-0.12452		4.19645	-0.12806		4.19553	-0.19819		4.19461	-0.07034
		4.19738	-0.02189		4.19808	-0.12571		4.19905	-0.12748		4.19813	-0.19944		4.19722	-0.07098
		4.19998	-0.02226		4.20068	-0.1261		4.20165	-0.1297		4.20073	-0.19889		4.19981	-0.07054
		4.20258	-0.02215		4.20328	-0.12614		4.20425	-0.12944		4.20333	-0.1997		4.20242	-0.07134
		4.20518	-0.02303		4.20588	-0.12669		4.20685	-0.12795		4.20593	-0.19996		4.20502	-0.07263
		4.20778	-0.02424		4.20848	-0.12673		4.20945	-0.12906		4.20853	-0.19889		4.20761	-0.07276
		4.21038	-0.02494		4.21108	-0.12683		4.21205	-0.12931		4.21113	-0.19922		4.21022	-0.07369
		4.21298	-0.02641		4.21368	-0.1258		4.21465	-0.12983		4.21373	-0.20134		4.21281	-0.07418
		4.21558	-0.02656		4.21628	-0.12671		4.21725	-0.13024		4.21633	-0.20221		4.21542	-0.07433
		4.21818	-0.02662		4.21888	-0.1281		4.21985	-0.13197		4.21893	-0.2017		4.21802	-0.07414
		4.22078	-0.02714		4.22148	-0.1288		4.22245	-0.13129		4.22153	-0.20183		4.22062	-0.075
		4.22338	-0.02822		4.22408	-0.12862		4.22505	-0.13226		4.22413	-0.2028		4.22322	-0.07564
		4.22598	-0.03009		4.22668	-0.12936		4.22765	-0.13169		4.22673	-0.20245		4.22581	-0.07578
		4.22858	-0.03075		4.22928	-0.12859		4.23025	-0.13096		4.22933	-0.20204		4.22842	-0.07904
		4.23118	-0.0303		4.23188	-0.12898		4.23285	-0.13017		4.23193	-0.20199		4.23102	-0.07809
		4.23378	-0.03081		4.23448	-0.12961		4.23545	-0.13037		4.23454	-0.2023		4.23362	-0.08045
		4.23638	-0.03178		4.23708	-0.12956		4.23805	-0.12907		4.23713	-0.20222		4.23622	-0.08164
		4.23898	-0.03266		4.23968	-0.12979		4.24065	-0.12855		4.23973	-0.20248		4.23882	-0.08344
		4.24158	-0.03382		4.24228	-0.1295		4.24325	-0.12716		4.24234	-0.20401		4.24142	-0.08403
		4.24418	-0.03637		4.24489	-0.12846		4.24585	-0.12956		4.24493	-0.20486		4.24402	-0.08487
		4.24678	-0.03738		4.24749	-0.12909		4.24845	-0.13102		4.24754	-0.20608		4.24662	-0.08524
		4.24938	-0.03776		4.25008	-0.1296		4.25105	-0.13052		4.25013	-0.20599		4.24922	-0.08582
		4.25198	-0.03768		4.25269	-0.13078		4.25365	-0.13174		4.25274	-0.20668		4.25182	-0.08559
		4.25458	-0.03811		4.25529	-0.13215		4.25625	-0.13277		4.25534	-0.20661		4.25442	-0.08632
		4.25718	-0.04054		4.25788	-0.13245		4.25885	-0.13177		4.25793	-0.20611		4.25702	-0.08562
		4.25978	-0.0426		4.26049	-0.13195		4.26145	-0.13139		4.26054	-0.20673		4.25962	-0.08731
		4.26239	-0.04273		4.26309	-0.13136		4.26405	-0.13113		4.26314	-0.20723		4.26222	-0.08776
		4.26498	-0.04463		4.26569	-0.13193		4.26665	-0.13317		4.26574	-0.20882		4.26482	-0.08754
		4.26758	-0.04585		4.26829	-0.1339		4.26925	-0.13555		4.26834	-0.21074		4.26742	-0.08875
		4.27018	-0.04649		4.27089	-0.13466		4.27185	-0.13645		4.27093	-0.21096		4.27002	-0.08753
		4.27278	-0.04948		4.27349	-0.13488		4.27445	-0.1369		4.27354	-0.2101		4.27262	-0.08719
		4.27538	-0.04984		4.27609	-0.13462		4.27705	-0.13714		4.27614	-0.2113		4.27522	-0.08607
		4.27798	-0.05046		4.27869	-0.13494		4.27965	-0.13778		4.27874	-0.2116		4.27782	-0.08637
		4.28059	-0.05059		4.28129	-0.13475		4.28225	-0.14111		4.28134	-0.20965		4.28042	-0.08511
		4.28319	-0.04982		4.28389	-0.13496		4.28485	-0.14262		4.28394	-0.20791		4.28302	-0.08483
		4.28578	-0.04974		4.28649	-0.13553		4.28745	-0.14281		4.28654	-0.20901		4.28562	-0.08457
		4.28839	-0.04968		4.28909	-0.13558		4.29005	-0.14267		4.28914	-0.20831		4.28822	-0.08559
		4.29099	-0.05098		4.29169	-0.13566		4.29265	-0.14241		4.29174	-0.20915		4.29082	-0.08541
		4.29359	-0.05202		4.29429	-0.13576		4.29525	-0.14196		4.29434	-0.21034		4.29342	-0.08668
		4.29619	-0.05287		4.29689	-0.13597		4.29785	-0.14236		4.29694	-0.21089		4.29602	-0.08713
		4.29878	-0.05241		4.29949	-0.13542		4.30045	-0.14387		4.29954	-0.21113		4.29862	-0.0887
		4.30139	-0.05322		4.30209	-0.13503		4.30305	-0.14446		4.30214	-0.21147		4.30122	-0.09071
		4.30399	-0.05386		4.3047	-0.13583		4.30565	-0.14593		4.30474	-0.21199		4.30382	-0.09005
		4.30659	-0.0538		4.30729	-0.13599		4.30825	-0.14501		4.30734	-0.21159		4.30642	-0.09059
		4.30919	-0.05522		4.3099	-0.13684		4.31085	-0.14472		4.30994	-0.21155		4.30902	-0.08984
		4.31179	-0.05677		4.3125	-0.13717		4.31345	-0.14493		4.31254	-0.21083		4.31162	-0.09178
		4.31439	-0.05766		4.31509	-0.13743		4.31606	-0.14756		4.31514	-0.21148		4.31422	-0.09278
		4.31699	-0.05866		4.3177	-0.13906		4.31865	-0.14864		4.31774	-0.21214		4.31682	-0.09212
		4.31959	-0.0586		4.3203	-0.13919		4.32125	-0.14939		4.32034	-0.21276		4.31942	-0.08992
		4.32219	-0.0606		4.32289	-0.14026		4.32385	-0.14773		4.32294	-0.21524		4.32202	-0.08951
		4.32479	-0.06046		4.3255	-0.14177		4.32645	-0.14587		4.32554	-0.21639		4.32462	-0.08962
		4.32739	-0.06064		4.3281	-0.14438		4.32905	-0.14505		4.32814	-0.21722		4.32722	-0.08926
		4.32999	-0.0625		4.3307	-0.14623		4.33165	-0.14535		4.33074	-0.21796		4.32982	-0.08958
		4.33259	-0.05952		4.3333	-0.14632		4.33425	-0.14667		4.33334	-0.21944		4.33242	-0.09029
		4.33519	-0.05974		4.3359	-0.14666		4.33685	-0.14664		4.33594	-0.21942		4.33502	-0.08888
		4.33779	-0.06097		4.3385	-0.1488		4.33945	-0.14607		4.33854	-0.21927		4.33762	-0.08836
		4.34039	-0.06223		4.3411	-0.14954		4.34205	-0.14534		4.34114	-0.22014		4.34022	-0.08767
		4.34299	-0.06212		4.3437	-0.15153		4.34465	-0.14454		4.34374	-0.22076		4.34282	-0.08478
		4.34559	-0.06388		4.3463	-0.15244		4.34725	-0.14439		4.34634	-0.22137		4.34542	-0.08553
		4.34819	-0.06451		4.3489	-0.15186		4.34985	-0.14505		4.34894	-0.22082		4.34802	-0.08643
		4.35079	-0.06521		4.3515	-0.1498		4.35245	-0.14295		4.35154	-0.2199		4.35062	-0.08596
		4.35339	-0.06471		4.3541	-0.1496		4.35505	-0.14294		4.35414	-0.22042		4.35322	-0.08452
		4.35599	-0.06487		4.3567	-0.1488		4.35765	-0.14149		4.35674	-0.22102		4.35582	-0.08416
		4.35859	-0.06553		4.3593	-0.14855		4.36025	-0.14217		4.35934	-0.22143		4.35842	-0.08466
		4.36119	-0.06669		4.3619	-0.14886		4.36285	-0.14173		4.36194	-0.22131		4.36102	-0.08689
		4.36379	-0.06625		4.3645	-0.14768		4.36545	-0.14107		4.36454	-0.22017		4.36362	-0.08781
		4.36639	-0.06908		4.3671	-0.14828		4.36805	-0.14286		4.36714	-0.22067		4.36622	-0.08887
		4.36899	-0.06962		4.36971	-0.14756		4.37065	-0.14303		4.36974	-0.2202		4.36882	-0.08972
		4.37159	-0.06836		4.3723	-0.1465		4.37325	-0.14474		4.37235	-0.21893		4.37142	-0.08969
		4.37419	-0.06938		4.37491	-0.14664		4.37585	-0.14433		4.37494	-0.21607		4.37402	-0.08968
		4.37679	-0.06976		4.37751	-0.14755		4.37845	-0.14445		4.37754	-0.21481		4.37662	-0.09135
		4.37939	-0.06979		4.3801	-0.14683		4.38105	-0.14437		4.38015	-0.2152		4.37922	-0.0923
		4.38199	-0.06918		4.38271	-0.14747		4.38366	-0.14519		4.38274	-0.21573		4.38182	-0.09372
		4.38459	-0.069		4.38531	-0.14669		4.38625	-0.14673		4.38535	-0.21469		4.38442	-0.09623
		4.38719	-0.06929		4.38791	-0.14833		4.38885	-0.14571		4.38795	-0.2133		4.38702	-0.09667
		4.3898	-0.07002		4.39051	-0.14953		4.39145	-0.1449		4.39054	-0.21419		4.38962	-0.09631
		4.39239	-0.07066		4.39311	-0.15089		4.39405	-0.14644		4.39315	-0.21529		4.39222	-0.09819
		4.39499	-0.07175		4.39571	-0.15241		4.39665	-0.14634		4.39574	-0.21645		4.39482	-0.10031
		4.3976	-0.07151		4.39831	-0.15617		4.39925	-0.14657		4.39835	-0.21577		4.39742	-0.1013
		4.4002	-0.07239		4.40091	-0.15803		4.40186	-0.14572		4.40095	-0.21419		4.40002	-0.10239
		4.4028	-0.07324		4.40351	-0.15823		4.40445	-0.14721		4.40355	-0.2132		4.40262	-0.10243
		4.40539	-0.07428		4.40611	-0.1606		4.40705	-0.14924		4.40615	-0.21362		4.40522	-0.10142
		4.408	-0.07454		4.40871	-0.16015		4.40966	-0.1485		4.40875	-0.21231		4.40782	-0.10123
		4.4106	-0.07549		4.41131	-0.16157		4.41225	-0.14927		4.41135	-0.21237		4.41042	-0.10174
		4.41319	-0.07735		4.41391	-0.16214		4.41486	-0.14901		4.41395	-0.21295		4.41302	-0.10083
		4.4158	-0.07864		4.41651	-0.16176		4.41745	-0.14904		4.41655	-0.21479		4.41562	-0.10009
		4.4184	-0.08036		4.41911	-0.16062		4.42005	-0.14953		4.41915	-0.21447		4.41822	-0.09946
		4.421	-0.0801		4.42171	-0.16022		4.42265	-0.15104		4.42175	-0.21316		4.42082	-0.09806
		4.4236	-0.08079		4.42431	-0.16139		4.42525	-0.15058		4.42435	-0.2106		4.42342	-0.09627
		4.4262	-0.0829		4.42691	-0.16171		4.42786	-0.15095		4.42695	-0.21142		4.42602	-0.09415
		4.4288	-0.08353		4.42951	-0.16044		4.43045	-0.15282		4.42955	-0.21138		4.42862	-0.0951
		4.4314	-0.08334		4.43211	-0.15979		4.43306	-0.15322		4.43215	-0.20995		4.43122	-0.09429
		4.434	-0.08187		4.43472	-0.161		4.43565	-0.1534		4.43475	-0.20922		4.43382	-0.09261
		4.4366	-0.08206		4.43731	-0.1609		4.43825	-0.15426		4.43735	-0.20934		4.43642	-0.09135
		4.4392	-0.08181		4.43992	-0.15991		4.44086	-0.15488		4.43995	-0.21018		4.43902	-0.09218
		4.4418	-0.08261		4.44252	-0.15973		4.44345	-0.15561		4.44255	-0.20897		4.44162	-0.09158
		4.4444	-0.08217		4.44512	-0.16078		4.44606	-0.15605		4.44515	-0.208		4.44422	-0.09115
		4.447	-0.08165		4.44772	-0.16031		4.44865	-0.15626		4.44775	-0.20732		4.44682	-0.09169
		4.4496	-0.08102		4.45032	-0.16065		4.45125	-0.15707		4.45035	-0.20628		4.44942	-0.09167
		4.4522	-0.08059		4.45292	-0.16078		4.45385	-0.15728		4.45295	-0.20434		4.45202	-0.09
		4.4548	-0.08064		4.45552	-0.16121		4.45646	-0.15623		4.45555	-0.20633		4.45463	-0.09028
		4.4574	-0.08048		4.45812	-0.16325		4.45906	-0.15598		4.45815	-0.20709		4.45722	-0.09078
		4.46	-0.08077		4.46072	-0.16464		4.46165	-0.15695		4.46075	-0.20954		4.45982	-0.09197
		4.4626	-0.08096		4.46332	-0.16659		4.46426	-0.15594		4.46335	-0.21216		4.46242	-0.09401
		4.4652	-0.08153		4.46592	-0.16661		4.46685	-0.15678		4.46595	-0.21439		4.46502	-0.09664
		4.4678	-0.07999		4.46852	-0.16787		4.46945	-0.15527		4.46855	-0.21399		4.46762	-0.09816
		4.4704	-0.08076		4.47112	-0.16817		4.47206	-0.15479		4.47115	-0.2144		4.47022	-0.09792
		4.473	-0.08131		4.47372	-0.1676		4.47465	-0.15507		4.47375	-0.21734		4.47283	-0.10009
		4.4756	-0.08398		4.47632	-0.16785		4.47726	-0.15487		4.47635	-0.21905		4.47542	-0.10139
		4.4782	-0.08488		4.47892	-0.16856		4.47985	-0.1545		4.47895	-0.21937		4.47802	-0.10192
		4.4808	-0.08605		4.48152	-0.16834		4.48246	-0.15387		4.48155	-0.21934		4.48062	-0.1021
		4.4834	-0.0853		4.48412	-0.16811		4.48505	-0.15494		4.48415	-0.22059		4.48322	-0.10152
		4.486	-0.08683		4.48672	-0.16782		4.48766	-0.15549		4.48675	-0.22282		4.48583	-0.10132
		4.4886	-0.08847		4.48932	-0.16801		4.49026	-0.15632		4.48935	-0.22302		4.48842	-0.10324
		4.4912	-0.08971		4.49192	-0.16914		4.49285	-0.15763		4.49195	-0.2251		4.49102	-0.10367
		4.4938	-0.09046		4.49452	-0.16792		4.49546	-0.15795		4.49455	-0.2264		4.49362	-0.10584
		4.49641	-0.0899		4.49712	-0.16872		4.49805	-0.15999		4.49715	-0.22514		4.49622	-0.10595
		4.499	-0.08953		4.49973	-0.1695		4.50066	-0.16061		4.49975	-0.22409		4.49883	-0.10489
		4.5016	-0.08889		4.50232	-0.16948		4.50326	-0.16045		4.50235	-0.22302		4.50142	-0.10473
		4.5042	-0.0901		4.50493	-0.16899		4.50586	-0.16054		4.50495	-0.22135		4.50403	-0.10334
		4.5068	-0.09018		4.50753	-0.16868		4.50846	-0.15991		4.50755	-0.22176		4.50662	-0.10001
		4.50941	-0.091		4.51013	-0.16809		4.51105	-0.16077		4.51015	-0.22152		4.50922	-0.09978
		4.512	-0.09151		4.51273	-0.1683		4.51366	-0.16164		4.51276	-0.22197		4.51183	-0.09956
		4.51461	-0.0922		4.51533	-0.16981		4.51626	-0.16207		4.51535	-0.22005		4.51442	-0.09899
		4.51721	-0.09158		4.51793	-0.16934		4.51886	-0.16352		4.51795	-0.21879		4.51703	-0.09855
		4.5198	-0.09164		4.52053	-0.16886		4.52146	-0.16455		4.52056	-0.21873		4.51962	-0.09798
		4.52241	-0.09107		4.52313	-0.16853		4.52405	-0.16525		4.52316	-0.21939		4.52222	-0.09624
		4.52501	-0.09185		4.52573	-0.16939		4.52666	-0.16402		4.52576	-0.22015		4.52483	-0.09875
		4.52761	-0.09198		4.52833	-0.16984		4.52925	-0.16269		4.52835	-0.21909		4.52742	-0.09998
		4.53021	-0.09095		4.53093	-0.16888		4.53186	-0.16282		4.53096	-0.22054		4.53003	-0.09873
		4.5328	-0.09129		4.53353	-0.16787		4.53446	-0.16272		4.53356	-0.22018		4.53262	-0.09902
		4.53541	-0.09289		4.53613	-0.16878		4.53705	-0.16213		4.53615	-0.22129		4.53522	-0.09785
		4.53801	-0.09518		4.53873	-0.16919		4.53966	-0.16027		4.53876	-0.22074		4.53783	-0.0978
		4.54061	-0.09766		4.54133	-0.16965		4.54225	-0.161		4.54136	-0.22272		4.54042	-0.09951
		4.54321	-0.09886		4.54393	-0.16894		4.54486	-0.16152		4.54396	-0.22296		4.54303	-0.1
		4.54581	-0.09965		4.54653	-0.16809		4.54746	-0.16184		4.54656	-0.22283		4.54562	-0.10062
		4.54841	-0.09959		4.54913	-0.16993		4.55006	-0.1635		4.54916	-0.22324		4.54823	-0.10277
		4.55101	-0.10075		4.55173	-0.16991		4.55266	-0.16447		4.55176	-0.22516		4.55083	-0.10232
		4.55361	-0.10094		4.55433	-0.17028		4.55525	-0.16327		4.55436	-0.22589		4.55342	-0.1022
		4.55621	-0.10139		4.55693	-0.16966		4.55786	-0.16264		4.55696	-0.22562		4.55603	-0.10225
		4.55881	-0.10152		4.55953	-0.16994		4.56046	-0.16106		4.55956	-0.22668		4.55863	-0.10391
		4.56141	-0.10301		4.56213	-0.16945		4.56306	-0.15981		4.56216	-0.22726		4.56123	-0.10306
		4.56401	-0.10469		4.56474	-0.16913		4.56566	-0.16168		4.56476	-0.22676		4.56383	-0.10289
		4.56661	-0.10517		4.56733	-0.16746		4.56826	-0.1627		4.56736	-0.22869		4.56643	-0.10147
		4.56921	-0.10464		4.56994	-0.16592		4.57086	-0.16368		4.56996	-0.23052		4.56903	-0.10103
		4.57181	-0.10575		4.57254	-0.16911		4.57346	-0.16265		4.57256	-0.22949		4.57163	-0.10104
		4.57441	-0.10543		4.57514	-0.17157		4.57606	-0.16102		4.57516	-0.22911		4.57423	-0.09911
		4.57701	-0.10551		4.57774	-0.17175		4.57866	-0.16299		4.57776	-0.23002		4.57683	-0.09999
		4.57961	-0.10528		4.58034	-0.17096		4.58126	-0.16368		4.58036	-0.23291		4.57943	-0.10008
		4.58221	-0.10583		4.58294	-0.17112		4.58386	-0.16425		4.58296	-0.23159		4.58203	-0.09949
		4.58481	-0.10664		4.58554	-0.17223		4.58646	-0.16456		4.58556	-0.23235		4.58463	-0.09845
		4.58741	-0.10579		4.58814	-0.17371		4.58906	-0.16546		4.58816	-0.23261		4.58723	-0.09911
		4.59001	-0.10693		4.59074	-0.17254		4.59166	-0.16534		4.59076	-0.23197		4.58983	-0.09939
		4.59261	-0.10591		4.59334	-0.17181		4.59426	-0.16607		4.59336	-0.23162		4.59243	-0.10019
		4.59521	-0.10623		4.59594	-0.17177		4.59686	-0.16746		4.59596	-0.231		4.59503	-0.10045
		4.59781	-0.10635		4.59854	-0.1742		4.59946	-0.16877		4.59856	-0.2319		4.59763	-0.1008
		4.60041	-0.10681		4.60114	-0.17578		4.60206	-0.17032		4.60116	-0.23158		4.60023	-0.10086
		4.60301	-0.10509		4.60374	-0.17765		4.60466	-0.17243		4.60376	-0.23083		4.60283	-0.10305
		4.60561	-0.1043		4.60634	-0.1785		4.60726	-0.1731		4.60636	-0.23241		4.60543	-0.10566
		4.60821	-0.10286		4.60894	-0.17906		4.60986	-0.17427		4.60896	-0.23396		4.60803	-0.10501
		4.61081	-0.10257		4.61154	-0.18086		4.61246	-0.17453		4.61156	-0.23487		4.61063	-0.10365
		4.61341	-0.10324		4.61414	-0.17975		4.61506	-0.17564		4.61416	-0.23668		4.61323	-0.10241
		4.61601	-0.10381		4.61674	-0.17933		4.61766	-0.17688		4.61676	-0.23801		4.61583	-0.10526
		4.61861	-0.10335		4.61934	-0.18061		4.62026	-0.17582		4.61936	-0.23785		4.61843	-0.10549
		4.62121	-0.10419		4.62194	-0.18088		4.62286	-0.17579		4.62196	-0.23595		4.62103	-0.10551
		4.62382	-0.10535		4.62454	-0.18103		4.62546	-0.17555		4.62456	-0.23576		4.62363	-0.10482
		4.62641	-0.10612		4.62714	-0.18093		4.62806	-0.17483		4.62716	-0.23551		4.62623	-0.10472
		4.62901	-0.10772		4.62975	-0.18149		4.63066	-0.17656		4.62976	-0.23684		4.62883	-0.10325
		4.63161	-0.10812		4.63234	-0.18186		4.63326	-0.1775		4.63236	-0.23764		4.63143	-0.10283
		4.63422	-0.10795		4.63495	-0.18431		4.63586	-0.17666		4.63496	-0.23765		4.63403	-0.10285
		4.63682	-0.10759		4.63755	-0.18452		4.63846	-0.17566		4.63757	-0.23943		4.63663	-0.10197
		4.63941	-0.10781		4.64015	-0.1844		4.64106	-0.17639		4.64016	-0.23987		4.63923	-0.10043
		4.64202	-0.10857		4.64275	-0.18374		4.64366	-0.17555		4.64276	-0.24062		4.64183	-0.09834
		4.64462	-0.11039		4.64535	-0.18317		4.64626	-0.17427		4.64537	-0.24125		4.64443	-0.09733
		4.64722	-0.11111		4.64795	-0.1836		4.64886	-0.17168		4.64796	-0.2416		4.64703	-0.09651
		4.64982	-0.1142		4.65055	-0.18423		4.65146	-0.17048		4.65057	-0.23902		4.64963	-0.09655
		4.65242	-0.11555		4.65315	-0.18419		4.65406	-0.16955		4.65316	-0.23852		4.65223	-0.09864
		4.65502	-0.1149		4.65575	-0.18465		4.65666	-0.16993		4.65576	-0.23922		4.65483	-0.09958
		4.65762	-0.11618		4.65835	-0.18448		4.65926	-0.17001		4.65837	-0.23819		4.65743	-0.10035
		4.66022	-0.11818		4.66095	-0.18371		4.66186	-0.1711		4.66097	-0.23794		4.66003	-0.09968
		4.66282	-0.1185		4.66355	-0.18439		4.66446	-0.17338		4.66357	-0.23739		4.66263	-0.1015
		4.66542	-0.11707		4.66615	-0.18399		4.66706	-0.17324		4.66617	-0.23913		4.66523	-0.10233
		4.66802	-0.11567		4.66875	-0.18488		4.66966	-0.17341		4.66877	-0.23967		4.66783	-0.10301
		4.67062	-0.11442		4.67135	-0.18462		4.67226	-0.17204		4.67137	-0.23755		4.67043	-0.10355
		4.67322	-0.11498		4.67395	-0.18521		4.67486	-0.1701		4.67396	-0.23697		4.67303	-0.10367
		4.67582	-0.11694		4.67655	-0.18445		4.67746	-0.17048		4.67657	-0.23644		4.67563	-0.10406
		4.67842	-0.11857		4.67915	-0.18453		4.68006	-0.1713		4.67917	-0.23551		4.67823	-0.10468
		4.68102	-0.11873		4.68175	-0.1855		4.68266	-0.1692		4.68177	-0.23534		4.68083	-0.10515
		4.68362	-0.11868		4.68435	-0.1859		4.68526	-0.17058		4.68437	-0.23559		4.68343	-0.10691
		4.68622	-0.119		4.68695	-0.18657		4.68786	-0.17187		4.68697	-0.23566		4.68603	-0.10695
		4.68882	-0.11862		4.68955	-0.18679		4.69046	-0.17315		4.68957	-0.23517		4.68863	-0.10671
		4.69142	-0.11765		4.69215	-0.18702		4.69306	-0.17428		4.69217	-0.23634		4.69123	-0.10684
		4.69402	-0.11756		4.69476	-0.18757		4.69566	-0.17646		4.69477	-0.23541		4.69383	-0.10671
		4.69662	-0.11841		4.69735	-0.18806		4.69826	-0.17619		4.69737	-0.235		4.69643	-0.10843
		4.69922	-0.11786		4.69996	-0.18706		4.70086	-0.17777		4.69997	-0.23543		4.69903	-0.10804
		4.70182	-0.1176		4.70256	-0.18768		4.70346	-0.17681		4.70257	-0.23453		4.70163	-0.10978
		4.70442	-0.11809		4.70516	-0.18801		4.70606	-0.17591		4.70517	-0.23606		4.70423	-0.10945
		4.70702	-0.11987		4.70776	-0.18851		4.70866	-0.17667		4.70777	-0.23494		4.70683	-0.10976
		4.70962	-0.12098		4.71036	-0.18931		4.71126	-0.17714		4.71037	-0.23515		4.70943	-0.10922
		4.71222	-0.12354		4.71296	-0.18932		4.71386	-0.17801		4.71297	-0.23823		4.71203	-0.11049
		4.71482	-0.12526		4.71556	-0.18847		4.71646	-0.1791		4.71557	-0.23846		4.71463	-0.11231
		4.71742	-0.12525		4.71816	-0.18854		4.71906	-0.17953		4.71817	-0.23932		4.71723	-0.11284
		4.72002	-0.12443		4.72076	-0.18888		4.72166	-0.17951		4.72077	-0.23798		4.71983	-0.11433
		4.72262	-0.12624		4.72336	-0.1876		4.72426	-0.1809		4.72337	-0.23872		4.72243	-0.11523
		4.72522	-0.12868		4.72596	-0.1886		4.72686	-0.1793		4.72597	-0.23796		4.72503	-0.11523
		4.72782	-0.12965		4.72856	-0.18941		4.72946	-0.17991		4.72857	-0.24005		4.72763	-0.1166
		4.73043	-0.13184		4.73116	-0.19099		4.73206	-0.17952		4.73117	-0.2404		4.73023	-0.11733
		4.73302	-0.13228		4.73376	-0.19204		4.73466	-0.17855		4.73377	-0.23942		4.73283	-0.11831
		4.73562	-0.13266		4.73636	-0.19241		4.73726	-0.17804		4.73637	-0.23985		4.73543	-0.11965
		4.73822	-0.13377		4.73896	-0.1925		4.73986	-0.17903		4.73897	-0.23958		4.73803	-0.11856
		4.74082	-0.13395		4.74156	-0.19346		4.74246	-0.17997		4.74157	-0.24166		4.74063	-0.11863
		4.74343	-0.13442		4.74416	-0.19389		4.74506	-0.18154		4.74417	-0.24212		4.74323	-0.11699
		4.74602	-0.13493		4.74676	-0.19437		4.74766	-0.18239		4.74677	-0.24166		4.74583	-0.11563
		4.74862	-0.13483		4.74936	-0.19481		4.75026	-0.18284		4.74937	-0.24201		4.74843	-0.11695
		4.75123	-0.13635		4.75196	-0.19381		4.75286	-0.1835		4.75197	-0.24283		4.75103	-0.11846
		4.75382	-0.13556		4.75456	-0.19268		4.75546	-0.18427		4.75457	-0.24236		4.75363	-0.11818
		4.75643	-0.13566		4.75716	-0.19384		4.75806	-0.18365		4.75717	-0.2428		4.75623	-0.11745
		4.75903	-0.13694		4.75977	-0.19469		4.76066	-0.18253		4.75977	-0.24263		4.75883	-0.11581
		4.76163	-0.13786		4.76236	-0.19421		4.76326	-0.18193		4.76237	-0.24499		4.76143	-0.11505
		4.76423	-0.13665		4.76497	-0.19419		4.76586	-0.18082		4.76497	-0.24509		4.76403	-0.11537
		4.76682	-0.13633		4.76757	-0.19286		4.76846	-0.18283		4.76757	-0.24521		4.76663	-0.11444
		4.76943	-0.13638		4.77017	-0.19213		4.77106	-0.18195		4.77018	-0.24428		4.76923	-0.11426
		4.77203	-0.13721		4.77277	-0.19078		4.77366	-0.18355		4.77277	-0.24466		4.77183	-0.11397
		4.77463	-0.13851		4.77537	-0.19025		4.77626	-0.18438		4.77538	-0.24403		4.77443	-0.11362
		4.77723	-0.13973		4.77797	-0.19091		4.77886	-0.18365		4.77797	-0.24438		4.77703	-0.11312
		4.77983	-0.14074		4.78057	-0.19057		4.78146	-0.18305		4.78057	-0.24541		4.77963	-0.11329
		4.78243	-0.14339		4.78317	-0.19036		4.78406	-0.18194		4.78318	-0.24439		4.78223	-0.11233
		4.78503	-0.14359		4.78577	-0.19045		4.78666	-0.17992		4.78577	-0.24387		4.78483	-0.11425
		4.78763	-0.14436		4.78837	-0.19012		4.78926	-0.17927		4.78838	-0.24316		4.78743	-0.11574
		4.79023	-0.14462		4.79097	-0.18982		4.79186	-0.17929		4.79098	-0.24337		4.79003	-0.11558
		4.79283	-0.14561		4.79357	-0.18963		4.79446	-0.17923		4.79357	-0.24171		4.79263	-0.11547
		4.79543	-0.14613		4.79617	-0.19113		4.79706	-0.17799		4.79618	-0.24077		4.79523	-0.11543
		4.79803	-0.14555		4.79877	-0.19112		4.79966	-0.18011		4.79877	-0.24246		4.79783	-0.11449
		4.80063	-0.14536		4.80137	-0.19133		4.80226	-0.18182		4.80138	-0.24294		4.80044	-0.11506
		4.80323	-0.14683		4.80397	-0.19449		4.80486	-0.18271		4.80398	-0.24282		4.80303	-0.11478
		4.80583	-0.14899		4.80657	-0.19512		4.80746	-0.18552		4.80657	-0.24162		4.80563	-0.11468
		4.80843	-0.14865		4.80917	-0.19685		4.81006	-0.18552		4.80918	-0.24299		4.80823	-0.11617
		4.81103	-0.14898		4.81177	-0.19765		4.81266	-0.18694		4.81178	-0.24251		4.81083	-0.11554
		4.81363	-0.15		4.81437	-0.1999		4.81526	-0.18569		4.81438	-0.24179		4.81343	-0.11593
		4.81623	-0.15086		4.81697	-0.20104		4.81786	-0.18638		4.81698	-0.24393		4.81603	-0.11618
		4.81883	-0.15034		4.81957	-0.20199		4.82046	-0.18903		4.81958	-0.24411		4.81863	-0.11608
		4.82143	-0.15037		4.82217	-0.20193		4.82306	-0.18947		4.82218	-0.24366		4.82123	-0.117
		4.82403	-0.15063		4.82478	-0.20328		4.82566	-0.18826		4.82478	-0.24399		4.82383	-0.11599
		4.82663	-0.15172		4.82737	-0.20356		4.82826	-0.18994		4.82738	-0.24514		4.82643	-0.11267
		4.82923	-0.1508		4.82998	-0.20495		4.83086	-0.18867		4.82998	-0.2466		4.82903	-0.11177
		4.83183	-0.15147		4.83258	-0.20467		4.83346	-0.18726		4.83258	-0.24734		4.83164	-0.11083
		4.83443	-0.15033		4.83517	-0.20614		4.83606	-0.18731		4.83518	-0.2475		4.83423	-0.11008
		4.83704	-0.15134		4.83778	-0.20768		4.83866	-0.18875		4.83778	-0.24748		4.83683	-0.10973
		4.83963	-0.15104		4.84038	-0.20867		4.84126	-0.18771		4.84038	-0.24763		4.83943	-0.10999
		4.84223	-0.15101		4.84298	-0.20813		4.84386	-0.18807		4.84298	-0.2473		4.84203	-0.10947
		4.84483	-0.15082		4.84558	-0.20448		4.84646	-0.18818		4.84558	-0.24735		4.84464	-0.10905
		4.84743	-0.15205		4.84818	-0.20439		4.84906	-0.18649		4.84818	-0.24952		4.84723	-0.10859
		4.85004	-0.1536		4.85078	-0.20506		4.85166	-0.18554		4.85078	-0.24925		4.84983	-0.10813
		4.85263	-0.15475		4.85338	-0.20467		4.85426	-0.18416		4.85338	-0.24906		4.85243	-0.10958
		4.85524	-0.15425		4.85598	-0.20182		4.85686	-0.18391		4.85598	-0.25049		4.85503	-0.10918
		4.85784	-0.15182		4.85858	-0.20111		4.85946	-0.1835		4.85858	-0.24948		4.85764	-0.11018
		4.86043	-0.1522		4.86118	-0.20153		4.86206	-0.18176		4.86118	-0.24934		4.86023	-0.10991
		4.86304	-0.15073		4.86378	-0.20359		4.86466	-0.18139		4.86378	-0.24895		4.86283	-0.10971
		4.86563	-0.14952		4.86638	-0.20292		4.86726	-0.18246		4.86638	-0.24922		4.86543	-0.11111
		4.86824	-0.14926		4.86898	-0.20196		4.86986	-0.18259		4.86898	-0.2497		4.86803	-0.11314
		4.87084	-0.15077		4.87158	-0.19968		4.87246	-0.18429		4.87158	-0.24982		4.87064	-0.11364
		4.87343	-0.15086		4.87418	-0.20074		4.87506	-0.18522		4.87418	-0.25013		4.87323	-0.11549
		4.87604	-0.15127		4.87678	-0.20088		4.87766	-0.18412		4.87678	-0.25194		4.87584	-0.11646
		4.87864	-0.15055		4.87938	-0.19916		4.88026	-0.18416		4.87938	-0.25262		4.87843	-0.11779
		4.88124	-0.15062		4.88198	-0.19871		4.88286	-0.18497		4.88198	-0.25227		4.88103	-0.11866
		4.88384	-0.15144		4.88458	-0.20034		4.88546	-0.186		4.88458	-0.25399		4.88364	-0.12011
		4.88644	-0.15089		4.88718	-0.20188		4.88806	-0.18497		4.88718	-0.25301		4.88624	-0.12159
		4.88904	-0.14939		4.88979	-0.20283		4.89066	-0.18696		4.88978	-0.25246		4.88884	-0.12226
		4.89164	-0.14665		4.89238	-0.2026		4.89326	-0.18699		4.89238	-0.25125		4.89143	-0.12212
		4.89424	-0.14549		4.89499	-0.20388		4.89586	-0.18829		4.89499	-0.25211		4.89404	-0.12199
		4.89684	-0.14622		4.89759	-0.2068		4.89846	-0.18936		4.89758	-0.25045		4.89664	-0.122
		4.89944	-0.14771		4.90018	-0.20694		4.90106	-0.18816		4.90018	-0.25092		4.89924	-0.12085
		4.90204	-0.14917		4.90279	-0.2057		4.90366	-0.18786		4.90278	-0.25094		4.90184	-0.12096
		4.90464	-0.15035		4.90539	-0.20544		4.90626	-0.18917		4.90538	-0.25078		4.90444	-0.12024
		4.90724	-0.15127		4.90799	-0.20802		4.90886	-0.19054		4.90799	-0.24936		4.90704	-0.1209
		4.90984	-0.15194		4.91059	-0.20937		4.91146	-0.1907		4.91058	-0.24768		4.90963	-0.12052
		4.91244	-0.15109		4.91319	-0.21173		4.91406	-0.18907		4.91319	-0.25047		4.91224	-0.12121
		4.91504	-0.15139		4.91579	-0.2122		4.91666	-0.18906		4.91579	-0.25031		4.91484	-0.11989
		4.91764	-0.15227		4.91839	-0.213		4.91926	-0.18906		4.91838	-0.25036		4.91744	-0.11984
		4.92024	-0.15396		4.92099	-0.21316		4.92186	-0.18752		4.92099	-0.25137		4.92004	-0.11803
		4.92284	-0.15618		4.92359	-0.21309		4.92446	-0.18744		4.92358	-0.25121		4.92263	-0.11727
		4.92544	-0.15723		4.92619	-0.21137		4.92706	-0.18668		4.92619	-0.24834		4.92524	-0.11754
		4.92804	-0.15721		4.92879	-0.2125		4.92966	-0.18978		4.92879	-0.24897		4.92784	-0.11699
		4.93064	-0.15851		4.93139	-0.21298		4.93226	-0.19037		4.93138	-0.24867		4.93044	-0.1171
		4.93324	-0.1611		4.93399	-0.21293		4.93486	-0.19097		4.93399	-0.25011		4.93304	-0.11828
		4.93584	-0.16303		4.93659	-0.21323		4.93746	-0.19025		4.93659	-0.25051		4.93564	-0.11624
		4.93844	-0.1632		4.93919	-0.21208		4.94006	-0.18953		4.93919	-0.25287		4.93824	-0.11558
		4.94104	-0.16525		4.94179	-0.2125		4.94266	-0.19054		4.94179	-0.25399		4.94084	-0.11422
		4.94364	-0.16746		4.94439	-0.21236		4.94526	-0.19125		4.94438	-0.25543		4.94344	-0.11541
		4.94624	-0.16792		4.94699	-0.21223		4.94786	-0.19015		4.94699	-0.25536		4.94604	-0.11485
		4.94884	-0.16782		4.94959	-0.21121		4.95046	-0.18762		4.94959	-0.2572		4.94864	-0.11272
		4.95144	-0.16785		4.95219	-0.21098		4.95306	-0.18803		4.95219	-0.2594		4.95124	-0.11315
		4.95404	-0.1682		4.9548	-0.21002		4.95566	-0.19066		4.95479	-0.25807		4.95384	-0.11267
		4.95664	-0.16776		4.95739	-0.20987		4.95826	-0.19085		4.95739	-0.25804		4.95644	-0.11301
		4.95924	-0.16822		4.96	-0.20919		4.96086	-0.1909		4.95999	-0.25793		4.95904	-0.11236
		4.96184	-0.16918		4.9626	-0.21024		4.96346	-0.19243		4.96259	-0.25648		4.96164	-0.11327
		4.96445	-0.16832		4.96519	-0.21154		4.96606	-0.19336		4.96519	-0.25676		4.96424	-0.11146
		4.96704	-0.16754		4.9678	-0.21332		4.96866	-0.19472		4.96779	-0.25947		4.96684	-0.10966
		4.96964	-0.16992		4.9704	-0.2135		4.97126	-0.19405		4.97039	-0.25987		4.96944	-0.10927
		4.97224	-0.16905		4.973	-0.21475		4.97386	-0.19393		4.97299	-0.26075		4.97204	-0.10745
		4.97484	-0.16961		4.9756	-0.21569		4.97646	-0.19452		4.97559	-0.26046		4.97464	-0.1071
		4.97745	-0.16935		4.9782	-0.21611		4.97906	-0.19501		4.97819	-0.25981		4.97724	-0.10744
		4.98004	-0.17076		4.9808	-0.21585		4.98166	-0.19586		4.98079	-0.2589		4.97984	-0.10804
		4.98264	-0.1712		4.9834	-0.21638		4.98426	-0.19698		4.98339	-0.25895		4.98244	-0.11001
		4.98525	-0.17035		4.986	-0.21738		4.98686	-0.19755		4.98599	-0.25877		4.98504	-0.10741
		4.98785	-0.17253		4.9886	-0.21586		4.98946	-0.19775		4.98859	-0.26053		4.98764	-0.10784
		4.99045	-0.17335		4.9912	-0.21655		4.99206	-0.20018		4.99119	-0.26028		4.99024	-0.11
		4.99305	-0.17371		4.9938	-0.21693		4.99466	-0.19914		4.99379	-0.25984		4.99284	-0.11053
		4.99565	-0.17358		4.9964	-0.21623		4.99726	-0.19835		4.99639	-0.25773		4.99544	-0.10989
		4.99825	-0.17451		4.999	-0.21622		4.99986	-0.20002		4.99899	-0.25754		4.99804	-0.1101

## Sheet: Supplementary Figure 2b
Supplementary Figure 2b
		ACPA IgG			RA plasma + mAbs		RA plasma 1:2-diluted + mAbs		RA plasma 1:4-diluted + mAbs		RA plasma 1:8-diluted + mAbs		HD plasma + mAbs
		(OD415nm)		Plasma (spiked)	2.82576	2.46276	1.91776	1.96375	1.63275	1.38776	1.19775	1.13475	0.553755	0.559755
				ACPA-depl. plasma	0.400755	0.298755	0.202755	0.173755	0.090755	0.130755	0.197755	0.084755	0.134755	0.080755
				Purified ACPA	2.38675	2.27576	1.77276	1.81776	1.27076	1.29676	1.07776	0.974755	0.474755	0.508755
		Anti-TT IgG			RA plasma + mAbs		RA plasma 1:2-diluted + mAbs		RA plasma 1:4-diluted + mAbs		RA plasma 1:8-diluted + mAbs		HD plasma + mAbs
		(OD415nm)		Plasma (spiked)	2.43002	2.27402	2.36202	2.58502	2.34502	2.25602	2.41302	2.29902	2.53402	2.37802
				ACPA-depl. plasma	2.39502	2.14802	2.19202	2.20002	2.14602	2.12102	2.17002	2.17402	2.24602	2.04502
				Purified ACPA	-0.00498	0.020022	0.014022	0.017022	0.020022	0.014022	0.029022	0.007022	-0.00598	0.013022

## Sheet: Supplementary Figure 2d
Supplementary Figure 2d
			Fab molecules (#)	ACPA IgG concentration (µg/mL)
		HD plasma + mAbs	18	1.31655
		RA plasma 1:8-diluted + mAbs	49	3.4838
		RA plasma 1:4-diluted + mAbs	109	6.3171
		RA plasma 1:2-diluted + mAbs	213	9.21305
		RA plasma + mAbs	320	11.4541

[truncated: 6 more sheets: Supplementary Figure 2e, Supplementary Figure 3a, Supplementary Figure 3b, Supplementary Figure 3c, Supplementary Figure 3d, Supplementary Figure 5]
